# Supplementary material for: Proposal of Troglocephalinae n. subfam. (Monogenea: Monocotylidae) to accommodate existing and two new monocotylids from the gills of rhinopristiform shovelnose rays
Source: Syst Parasitol. 2024 Jul 17;101(4):51. doi: 10.1007/s11230-024-10174-z (PMC11255048; doi:10.1007/s11230-024-10174-z)
Supplement: Supplementary file 1 — Supplementary file1 (FASTA 99 kb) [file 11230_2024_10174_MOESM1_ESM.fasta]

>MN190264_65_67_68_69_Empruthotrema_orashken
--------------------agcatatcagt-aagcggaggaaaagaaactaacca-gga
ttcccccagtaacggcg-agtgaacgggg-at-tagcccagcatcgaagcctatggtc-g
-tttgactgtaaggcaatgtgatgttatggatcttgcctagggtcactggtcaactcgaa
gtccaatattgaatgtggcttttgta---tatggcccagagcgggtgataggcccgtgcg
agttgactgttagtggtgttg-ag-tggcc-tctagatgca--atgatctttggagtcgg
attgcttgagaatgcagtccaaagttggtgg-taaactccatcaaaggctaaata-ctgg
cacgagtccgatagcaaacaagtaccgtgagggaaagttgaaaagtactctgaag-agag
agtaaatagtacgtgaaaccacatgaagg-taagcgggtggagtccagctgcttgctttg
aggatttagccagc-ctgtgcata-atgggtgttgtgaa--ctgccatact-gtggttcg
-tcattaaa-agacgagt-taagc-tt-------tgcttaaccc-atgtg---ctttctt
gtagaaagtgtgggccatgtatgtatt--------ggtgtgtgtgttcgcaggttggcgt
cattcctcatt-gctaacatcacagtcaatattgct-gctagtgtatgatgcgtcaaact
gtcaaatgatgagccttgaag-ttcatctttgc-cgggacggcaggtggtgtgctt-gtg
tat-gcgctt--------------------------------------------------
------------------------cggtgt---atattcatgc-atgcttaa--------
----------------a-c-atggctacggccagccgaccatcatgttgttct-----at
atgtttacattaaa-ctatgcagtatattggttatagcgt-gtgc-------aattg---
cgcga--tcagttgt------tcatatgtccgattctcgctcatgt--tgggt---ta-t
gtgtaacagcgtgcctaatg-tgatgctt--ggtcgtg--tgtgtgggc-aatgaagtcg
tact--gtacgtgtaaactgtggtgctgtggtagacgttccacctgacccgtct------
------------------------------------
>MN190266_Empruthotrema_orashken
---------------------gcatatcagt-aagcggaggaaaagaaactaacca-gga
ttcccccagtaacggcg-agtgaacgggg-at-tagcccagcatcgaagcctatggtc-g
-tttgactgtaaggcaatgtgatgttatggatcttgcctagggtcactggtcaactcgaa
gtccaatattgaatgtggcttttgta---tatggcccagagcgggtgataggcccgtgcg
agttgactgttagtggtgttg-ag-tggcc-tctagatgca--atgatctttggagtcgg
attgcttgagaatgcagtccaaagttggtgg-taaactccatcaaaggctaaata-ctgg
gacgagtccgatagcaaacaagtaccgtgagggaaagttgaaaagtactctgaag-agag
agtaaatagtacgtgaaaccacatgaagg-taagcgggtggagtccagctgcttgctttg
aggatttagccagc-ctgtgcata-atgggtgttgtgaa--ctgccatact-gtggttcg
-tcattaaa-agacgagt-taagc-tt-------tgcttaaccc-atgtg---ctttctt
gtagaaagtgtgggccatgtatgtatt--------ggtgtgtgtgttcgcaggttggcgt
cattcctcatt-gctaacatcacagtcaatattgct-gctagtgtatgatgcgtcaaact
gtcaaatgatgagccttgaag-ttcatctttgc-cgggacggcaggtggtgtgctt-gtg
tat-gcgctt--------------------------------------------------
------------------------cggtgt---atattcatgc-atgcttaa--------
----------------a-c-atggctacggccagccgaccatcatgttgttct-----at
atgtttacattaaa-ctatgcagtatattggttatagcgt-gtgc-------aattg---
cgcga--tcagttgt------tcatatgtccgattctcgctcatgt--tgggt---ta-t
gtgtaacagcgtgcctaatg-tgatgctt--ggtcgtg--tgtgtgggc-aatgaagtcg
tact--gtacgtgtaaactgtggtgctgtggtagacgttccacctgac------------
------------------------------------
>MN190270_71_72_Empruthotrema_aoneken
--------------------agcatatcagt-aagcggaggaaaagaaactaacca-gga
ttcccccagtaacggcg-agtgaacgggg-at-tagcccagcatcgaagcctatggtc-g
-tttgactgtaaggcaatgtgatgttatggatcttgcctagggtcactggtcaactcgaa
gtccaatattgaatgtggcttttgta---tatggcccagagcgggtgataggcccgtgcg
agttgactgttagtggtgttg-ag-tggcc-tctagatgca--atgatctttggagtcgg
attgcttgagaatgcagtccaaagttggtgg-taaactccatcaaaggctaaata-ctgg
cacgagtccgatagcaaacaagtaccgtgagggaaagttgaaaagtactctgaag-agag
agtaaatagtacgtgaaaccacatgaagg-taagcgggtggagtccagctgcttgctttg
aggatttagccagc-ctgtgcata-atgggtgttgtgaa--ctgccatact-ttggttcg
-tcattaaa-agacgagt-taagc-tt-------tgcttaatcc-atgtg---ctttctt
gtagagagtgtgggccatgtatgtatt--------ggtgtgtgtgttcgcaggttggtgt
cattcctcatt-gctaacatcacagtcaatattgct-gctagtgtatgatgcgtcaaact
gacaaatggtgagccttgaag-ttcatctttgc-cgggatggcaggtggtgtgctt-gtg
tat-gcgcttt-------------------------------------------------
------------------------tagtgt---atattcatgc-atgcttaa--------
----------------a-c-atggctacggccagccgaccatcatgttgt---------t
atgattacattaaa-ctatgcagtatattggttatagtat-gtgc-------aattg---
cgcga--tcagttgt------tcatgtgtccgattcttgctcgtgt--tgggt---ta-t
gtgtaacagcgtgcccggtg-tgatgctt--ggtcgtg--tatgtgggc-aatgaagtcg
taca--gtacgtgtaaactgtggtgctgtggtagacgttccacctgacccgtct------
------------------------------------
>MN190274_Empruthotrema_dorae
---------------------gcatatcagt-aagcggaggaaaagaaactaacca-gga
ttcccccagtaacggcg-agtgaacgggg-at-tagcccagcatcgaagcctatggtc-g
-tttgactgtaaggcaatgtgatgttatggatcttgcctagggtcactggtcaactcgaa
gtccaatattgaatgtggcttttgta---tatggcccagagcgggtgataggcccgtgcg
agttgactgttagtggtgttg-ag-tggcc-tctagatgca--atgatctttggagtcgg
attgcttgagaatgcagtccaaagttggtgg-taaactccatcaaaggctaaata-ctgg
cacgagtccgatagcaaacaagtaccgtgagggaaagttgaaaagtactctgaag-agag
agtaaatagtacgtgaaaccacatggagg-taagcgggtggagtccagctgcttgctttg
aggatttagccagc-ctgtgcata-atgggtgttgtgaa--ctgccatact-gtggttcg
-tcgttaaa-agacgagt-tgggc-tt-------tgctcaatcc-atgtg---ctctctt
gtagagagtgtgggccatgtgtgtatt--------ggtgtgtgtgttcgcaggttggtgt
catttctcatt-gctaacatcacagtcaatattgct-gctagtgtatgatgcgtcaaacc
gacagatggtgagccttgaag-ttcatctctgc-cgggatggcaggtggtgtgctt-gca
tat-gcgcttta------------------------------------------------
------------------------ctgtgt---atattcatgc-atgcttaa--------
----------------a-c-atggctacggccagccgaccatcatgttgt---------t
atgtttacattaaa-ctatgcagtatattggttatagtat-gtgc-------aactg---
cgcga--tcagttgt------tcatgtgtccgattattgctcatgt--tgggt---ta-t
gtgtaacagcgtgcccggtg-tgatgctt--ggtcgtg--tatgtggac-aatgaagtcg
tact--gtacgtgtaaactgtggtgctgtggtagacgttccacctgac------------
------------------------------------
>MN190273_Empruthotrema_dorae
--------------------agcatatcagt-aagcggaggaaaagaaactaacca-gga
ttcccccagtaacggcg-agtgaacgggg-at-tagcccagcatcgaagcctatggtc-g
-tttgactgtaaggcaatgtgatgttatggatcttgcctagggtcactggtcaactcgaa
gtccaatattgaatgtggcttttgta---tatggcccagagcgggtgataggcccgtgcg
agttgactgttagtggtgttg-ag-tggcc-tctagatgca--atgatctttggagtcgg
attgcttgagaatgcagtccaaagttggtgg-taaactccatcaaaggctaaata-ctgg
cacgagtccgatagcaaacaagtaccgtgagggaaagttgaaaagtactctgaag-agag
agtaaatagtacgtgaaaccacatggagg-taagcgggtggagtccagctgcttgctttg
aggatttagccagc-ctgtgcata-atgggtgttgtgaa--ctgccatact-gtggttcg
-tcgttaaa-agacgagt-tgggc-tt-------tgctcaatcc-atgtg---ctctctt
gtagagagtgtgggccatgtgtgtatt--------ggtgtgtgtgttcgcaggttggtgt
catttctcatt-gctaacatcacagtcaatattgct-gctagtgtatgatgcgtcaaacc
gacagatggtgagccttgaag-ttcatctctgc-cgggatggcaggtggtgtgctt-gca
tat-gcgcttta------------------------------------------------
------------------------ctgtgt---atattcatgc-atgcttaa--------
----------------a-c-atggctacggccagccgaccatcatgttgt---------t
atgtttacattaaa-ctatgcagtatattggttatagtat-gtgc-------aactg---
cgcga--tcagttgt------tcatgtgtccgattattgctcatgt--tgggt---ta-t
gtgtaacagcgtgcccggtg-tgatgctt--ggtcgtg--tatgtggac-aatgaagtcg
tact--gtacgtgtaaactgtggtgctgtggtagacgttccacctgacccgtct------
------------------------------------
>AF348345_Empruthotrema_dasyatidis
---------------------------------------------gaaactaacca-gga
ttcccccagtaacggcg-agtgaacgggg-at-tagcccagcatcgaagcctatggcc-g
-tttggctgtaaggcaatgtgatgttatggatcatgcctagggtcactggtcaactcgaa
gtccaatattgaatgtggcttttgta---tatggcccagagcgggtgataggcccgtgcg
agttgactgttagtggtgttg-ag-tggcc-tctagatgca--ttgatctttggagtcgg
attgcttgagaatgcagtccaaagttggtgg-taaactccatcaaaggctaaata-ctgg
cacgagtccgatagcaaacaagtaccgtgagggaaagttgaaaagtactctgaag-agag
agtaaatagtacgtgaaaccacatgaagg-taagcgggtggagtccagctgcttgctttg
aggatttagccagc-ctgtgcaca-atgggtgttgtgaa--ctgccata---gcggtttg
-tc-attga-agacaagt-taagc-tt-------tgcttaatcc-acgtg---ctgcctt
gtaggcggtgtgggccgtatatgaatt--------ggtgtgtgtgttcgcaggctggtgt
cattcttcatt-gctaacatcacagtcaatatagct-gctagtatgtgatgtgtcaaacc
gacaaatggtgggccttgaag-ttcacctttgg-cgggatggcaggtggtgtgcgt-gtg
tat-gcct----------------------------------------------------
------------------------tatggt---gtgctcatgc-atgcttaa--------
----------------a-c-atggcttcggccagccgaccatcacgttgtcca----att
tcgtttacatttaa-ctatgcagtatattggttatagcat-gtgct------taatg---
cgcgg--ccagttgt------gtgtgttgccggttcaggcccatgc-atgggt---ta-t
gtgtaaaagcgtgcccgttg-tggagcct--ggccgtg--tgcatgcgc-aatgacgtcg
tact--gtacgtgtaaactgtggtgctgtggta---------------------------
------------------------------------
>AF348346_Empruthotrema_quindecima
---------------------------------------------gaaactaacca-gga
ttcccccagtaacggcg-agtgaacgggg-at-tagcccagcatcgaagcctatggtc-a
-tttgactgtaaggcaatgtgatgttatggatcatgcctagggtcactggtcaactcgaa
gtccaatattgaatgtggcttttgta---tatggcccaaagcgggtgataggcccgtgcg
agttgactgtgagcggtgttg-ag-tggcc-tctagatgca--ttgatctttggagtcgg
attgcttgagaatgcagtccaaagttggtgg-taaactccatcaaaggctaaata-ctgg
cgcgagtccgatagcaaacaagtaccgtgagggaaagttgaaaagtactctgaag-agag
agtaaatagtacgtgaaaccacatgaagg-taaacgggtggagtccagctgcttgccttg
aggatttagccagc-ctgtgcacc-atgggtgttgtgaa--ctgccatgca-gtggtttg
-tcgttgaa-agacgagt-taagc-tt-------tgcttaatcc-acgtg---ctgcctt
gtaggtggtgtgggccctgtgtgaatt--------tgtgtgtgtgttcgcaggctggtgt
cattcctcttg-gctaacatcacagtcaatattgct-gctagtatgtgacgcgtcaaacc
ttcagacggtgggccttgaag-ttcacctctgt-cgggatggcaggtggtgtgcgt-gtg
tgc-gcct----------------------------------------------------
------------------------tcgggt---gtgtacgtgc-gcgcttaa--------
----------------a-c-atggcttcggccagccgaccgtcatgttgtgca----atc
tggtttacttttaa-ctatgcagtatattggtcatagcat-gtgct------tattg---
cgcgg--ccagttgt------tcgtgtatccaacttgggcccatgc-atgggt---ta-t
gtgtaaaagcgtgcccgttg-tggagtct--ggttgtg--tgcgtgaac-aatgaagccg
tact--gtacgtgtaaactgtggtgctgtggta---------------------------
------------------------------------
>AF348347_Merizocotyle_urolophi
---------------------------------------------gaaactaacca-gga
ttcccccagtaacggcg-agtgaacgggg-at-tagcccagcatcgaagcctatggtc-g
-tttgactgtaaggcaatgtgatgttatggatcctgcctagggtcactggtcaactcgaa
gtccaatattgaatgtggcttttgta---tatagcccagagcgggtgataggcccgtgcg
agttgactgttagtggtgttg-ag-tggcc-tctagatgcg--gtgatctttggagtcgg
attgcttgagaatgcagtccaaagttggtgg-taaactccatcaaaggctaaata-ctgg
cacgagtccgatagcaaacaagtaccgtgagggaaagttgaaaagcactctgaag-agag
agtaaataggccgtgaaaccacatgcagg-taagcgggtggagtccagctgcttgctttg
aggatttagccagc-ctgtgcata-atgggtgttgtgaa--ctgccgtgtt-gtggtttg
-ccttacaa-tggcaaat-caagc-tt-------tgcttgatcc-atgtg---ctgtctg
gtagacagtgtgggccatgcacgatgt--------ggtgtgtatgttcgcaggctggtgt
cattcttcata-gctaacatcacagtcaatgtaact-gctagtatgtgatgcgtcaaacc
gtttagctgtggtccttgaag-tccactcttta-cgggacggcaggtggtgtgcat-ggg
tta-gtct----------------------------------------------------
-------------------------tgtac---cagcccatgc-atgcttaa--------
----------------att-gtggcttcggccagccgaccatcatgttgtttgtg-tact
atgtctaccgttaa-ctatgcagtatattggtcatagtgt-gtgc-------aattg---
cgcgg--tgagttgt------gcatgtgcccgggtcgggctcatgg--ttggt---ta-g
gtgtaacagcgtgccaatcg-tgatgctt--gtcggtg--gctgtgcgc-a--cgaaccg
tact--gtacgtgtaaactgtggtgctgtggta---------------------------
------------------------------------
>MW892409_Empruthotrema_longipenis
------------------------------------------------------------
-------------ggcg-agtgaacgggg-aa-aagcccagcatcgaagcctatggtt-g
-tttgactgtaaggcaatgtgatgttatggatcttgcctagggtcactggtcaactcgaa
gtccaatattgaatgtggcttttgta---tatggcccagagcgggtgataggcccgtgcg
agttgactgttagtaatgttg-ag-tggcc-tctagatgcaatatgatctttggagtcgg
attgcttgagaatgcagtccaaagttggtgg-taaactccatcaaaggctaaata-ctgg
cacgagtccgatagcaaacaagtaccgtgagggaaagttgaaaagtactctgaag-agag
agtaaatagtacgtgaaaccacatgaagg-taagcgggtggagtccagctgcttgctttg
aggatttagccagc-ctgtgcata-atgggtgttgtgaa--ctgccatact-acggttcc
-gctttgaa-aggcgagt-taagc-tt-------tgcttaatcc-atgtgctactaccct
gtaggtggtgtgggccttgtatgattt--------ggtgtgtgtgttcgcaggttggtgt
cattcttcatg-gctaacatcacagtcaatatagct-gctagtgtgtgatgcgtcaaacc
gacaaatggtgggccatgagg-ttcacctttgt-tgggatggcaggtggtgtgtat-ggt
tat-tctt----------------------------------------------------
-------------------------aacga---atactcatac-atgcttaa--------
----------------a-c-atggctaaggccagccgaccatcatgctgtgaa---aaat
ttgtttacatttaatctatgcagtatattggttatagtgt-gtgc-------aattg---
cgcga--taagttgt------ggacgttaccggtgttgcgctatgt--tgtgtatata-c
gtgtaaaagcgagcccaaca-tagtgcgc---gtcgtg--tgcgtatgc-aatgaagtcg
tac---------------------------------------------------------
------------------------------------
>MW892408_Thaumatocotyle_sp
------------------------------------------------------------
--------gtaacggcg-agtgaacgggg-at-tagcccagcatcgaagcctatggtc-g
-cttgactgtaaggcaatgtgatgttatgggtcctgcctagggtcactggtcaactcgaa
gtccaatattgaatgtggcttttgta---tttggcccatagcgggtgataggcccgtgcg
agttgatcttaagttatgttgtag-tgacc-tctagatgca--gtgacctttggagtcgg
attgcttgagaatgcagtccaaagttggtgg-taaactccatcaaaggctaaata-ctgg
cacgagtccgatagcaaacaagtaccgtgagggaaagttgaaaagtactctgaag-agag
agtaaatagtacgtgaaaccacatgaagg-taagcgggtggagtccagctgcttgccttg
aagatttagccagc-ctgtgtaca-atgggtgttgtgga--ctgccatgt--atggttcg
-actcgcaa-ggtcgaat-tgggc-ttt-----atgctcaatcc-atgtg---ctgtgtt
gtacacagtatgggccgcgcatgacat--------ggtgggaatgtccgcaggttggtgt
cattcttcatgtgctaacatcacagtcaatattgct-gctagtatgtgatgtgtcaaacc
gccaagtggtgggcctcgaag-tccacccttgt-cgggacggcaggtggtgtgcgt-gtg
ttt-gcct----------------------------------------------------
-------------------------cgtgc---ttgcgcatgt-acgcttaa--------
----------------aca-atggctacggccagccgaccatcacgttgtata-----ca
ttgtctacatttaa-ctatgcagtgtattggtcatagttt-gtgc-------aattg---
cgcga--ttaattgc------tcatgttaccaggtctggcgcgtga--tgggt---ta-t
gtgtaaaagcgtgccctttg-tgctgtcg--gtctgtg--tgcgtggtc-aatgagttcg
tact--------------------------------------------------------
------------------------------------
>AF348348_Thaumacotyle_australensis
---------------------------------------------gaaactaacca-gga
ttcccccagtaacggcg-agtgaacgggg-at-tagcccagcatcgaagcctatggtc-g
-tttgattataaggcaatgtgatgttatgggtcctgcctagggtcactggtcaactcgaa
gtccaatattgaatgtggcttttgta---tatggcccatagtgggtgataggcccgtgcg
agttgactgtaagtggtgttgtag-tggcc-tctagatgca--gtgacctttggagtcgg
attgcttgagaatgcagtccaaagttggtgg-taaactccatcaaaggctaaata-ctgg
cacgagtccgatagcaaacaagtaccgtgagggaaagttgaaaagtactctgaag-agag
agtaaatagtacgtgaaaccacatgaagg-taagcgggtggagtccagctgcttgccttg
aagatttagccagc-ctgtgtaca-atgggtgttgtgga--ctgccatgt--atggttcg
-acttttaa-agtcgaat-tgggc-ttc-----tcgctcaatcc-atgtg---ctgtatt
gtacacagtatgggccgcgcatgacat--------ggtgggaatgtccgcaggttggtgt
cattcttcttgtgctaacatcacagtcaatattgct-gctagtatgtgatgcgtcaaacc
gctaagtgatgggcctcgaag-ttcatccttgt-cgggatggcaggtggtgtgcat-gtg
taa-acct----------------------------------------------------
-------------------------cgtgt---ttgcgcgtgt-acgcttaa--------
----------------acatatggctatggccagccgaccatcatgttgtagt---cccc
ttgtctacatttaa-ctatgcagtatattggtcatagttt-gtgc-------aattg---
cgcga--ttaattgt------gcatcttaccggatatggcacatgg--tgggt---ta-t
gtgtaaaagcgtgcccaatg-tgttgttt--gtctgtgttttcgtgtgc-aatgaagtcg
tact--gtacgtgtaaactgtgatgctgtagta---------------------------
------------------------------------
>FJ514075_Merizocotyle_sinensis
---------ccctgaa---atacatatcagt-aagcggaggaaaagaaactaacca-gga
ttcccccagtaacggcg-agtgaacgggg-at-tagcccagcatcgaagcctatggtc-g
-tttgactgtaaggcaatgtgatgttatggtttgtgcctagggtcgctggtcaactcgaa
gtccaatattgaatgtggcttttgta---tgtagcccagagcgggtgataggcccgtgcg
agttgattgtcagtggtgttg-ag-cggcc-tccagatgca---cgaactatggagtcgg
attgcttgagaatgcagtccaaagttggtgg-taaactccatcaaaggctaaata-cctg
cacgagtccgatagcaaacaagtaccgtgagggaaagttgaaaagtactctgaag-agag
agtaaatagtacgtgaaaccacatgaagg-taagcgggtggagtccagctgcttgccaag
agaatttagtcgga-ctgtgaaaa-atggatgttgtgag--ctgccacat--tgggttcg
-cttttgaa-aggcgtgt-taggc-acacatacctgtctaatcc-atgtg---ccgtctt
gtagacggtgtgggcccagtgtgtgtt--------atagcgtgtgctcgcagcctggcgt
tctttctcttg-gcaaacatcacagtcaatattgct-gctagtatgtgatgcgtcaaacc
gtcaagtggtgggcctcgaag-ttcactcttgc-cgggatggcaggtggtgtatgtggcg
tgt-gccgta--------------------------------------------------
------------------------tggttc---acgttcatgt-atgcttaa--------
----------------a-a-atggtttcgaccagccgaccttcacgttgtata-------
--atttgcattaaa-ctatgcagtatattggtcatagcat-gtgc--------tctg---
cgcga--tcagttca------ttgtgtgt-ccagagaggcccatgc--ctggt---ta-t
gtgtaaaagcgtgcctagta-tggtgtttc-cactgtg--cgcgttttg-aatgaattcg
tttg---tacgtgtaaactgtggtgctgtggtagatgttccacctgacc-----------
------------gctgaa------------------
>AF279752_53_Calicotyle_urolophi
---------------------------------------------gaaactaacca-gga
ttcccccagtaacggcg-agtgaaggggg-ac-tagcccagcatcgaagcctatggtt-g
-tttaactgtaaggcaatgtgatgttatggattgtgcctagggtcactgatcaactcgaa
gtccaatattgaatgtggcttttgta---tttagcccaaagcgggtgataggcccctgcg
agttgattgttagttgtgttg-ag-tggcc-tctagatgca---ttatctatggagtcgg
attgcttgagaatgcagtccaaagttggtgg-taaactccatcaaaggctaaata-ctgg
cacgggtccgatagcaaacaagtaccgtgagggaaagttgaaaagtactctgaag-agag
agtaaatagtacgtgaaaccacatgtagg-taaacgggtggagtccagctgcgtgttttg
ggggcttaactggc-atgtgaatatatgggtgttgtgaa--ctgcagtgca-ttggtttg
-cc-gataa-gggcgaat-taggc-cta-------gcctaattt-gagtt---ctgtcgt
gtagattgtttgagccatgcatgtgta--------tgtgtgtgtgttcgtgtgacagtga
tattccccaag-attgacatcacggtcagtatagct-gctagtatgtgatgtgtcaaacc
gttaagtggtagaccttgaag-tttatcctttg-cgggaaggcaggtgatttgaattgtg
cgc---------------------------------------------------------
------------------------atttgt---gtatgattta-agtttaaa--------
----------------t-t-gtggctatggccagccgaccatcatgttgt--------tt
ttgtttacatttaa-ctatgcagtatattggttatagttt-gtgt-------ttatg---
cgcaa--tcaattgt-----gatacgttaccgggtctggttcatgt--tgggt---ga-t
gtgtaaaagcgtgcttaatg-tgggactg--gcttgtg--tgcgtgtgc-aatgaagttg
tgtg---ttcgcgtgaactgtggtgctgtggta---------------------------
------------------------------------
>AF279750_Calicotyle_sp
---------------------------------------------gaaactaacca-gga
ttcccccagtaacggcg-agtgaatgggg-at-tagcccagcatcgaagcctatggtt-g
-tttaactgtaaggcaatgtgatgttttagataatgcctagggtcactgatcaactcgaa
gtccaatattgaatgtggcttttgta---tttagcccagagcgggtgataggcccctgcg
agttgattgttagttgtgttg-ag-tggcc-tctagatgct---ttatctatggagtcgg
attgcttgagaatgcagtccaaagttggtgg-taaactccatcaaaggctaaata-ctgg
cacgggtccgatagcaaacaagtaccgtgagggaaagttgaaaagtactctgaag-agag
agtaaatagtacgtgaaaccacatgtagg-taaacgggtggagtccagctgcgtattttg
tgggcttaactagc-atatgaatatatgggtgttgtgaa--ctgccatgca-ttggtttg
-cc-gataa-gggcaaat-taggc-cta-------gcctaattt-gagtt---ctgtcgt
gtagattgtatgagccatgcatgtgtg--------tgtgtgtgtgttcgtatgacagtga
tattcctcaaa-attgacatcacggtcaatatagct-gttagtatgtgatgtgtcaaacc
gttaagtggtagaccttgaag-tttatcctttg-cgggaaggcaggtgatttgaattgtg
cgc---------------------------------------------------------
------------------------gtttgc---gtatgattta-agtttaaa--------
----------------t-t-gtggctatggccagccgaccatcatgttga--------tt
gtgtttacatttaa-ctatgcagtatattggttattgttt-gtgt-------ttatg---
tgcaa--ttaattgt-----attgcgttaccgggtctgttccatgt--taagt---ta-t
gtgtaaaagcgtgcttaatg-cgggacta--gcttgtg--tgtgtgtgc-aatgaagttg
tgtg---ttcacgtaaactgtggtgctgtggta---------------------------
------------------------------------
>AF279744_46_Calicotyle_kroyeri
---------------------------------------------gaaactaacca-gga
ttcccccagtaacggcg-agtgaaggggg-at-tagcccagcatcgaagcctatggtt-a
-tttaactgtaaggcaatgtgatgttatggattatgcctagggtcactgatcaactcgaa
gtccaatattgaatgtggcttttgta---ttttgcccagagcgggtgataggcccttgcg
agttgattgttagctatgttg-ag-tgacc-tctagatgca---ttatctatggagtcgg
attgcttgagaatgcagtccaaagttggtgg-taaactccatcaaaggctaaata-ctgg
cacgagtccgatagcaaacaagtaccgtgagggaaagttgaaaagtactctgaag-agag
agtaaatagtacgtgaaaccacatgtagg-taaacgggtggagtccagctgcgtattttg
ggggcttaactggc-acatgaatatatgggtgttgtgaa--ctaccatgca-atggtttg
-tc-gataa-gggcaagt-taggc-cta-------gcctaattt-gagtt---ctgtcgt
gtagactgtttgagccatgtgtgtgtagattg---tgtgtgtgtgttcgtgtgccagtga
tattcctcaga-attgaaatcacggtcaatattgct-gctagtatgtgatgtgtcaaacc
gtaaagtggtggaccttgaag-tttgctcttta-cggaaaggcaggtaatttgaactgtg
tac-acacatac------------------------------------------------
------------tatgtgtgt---gtgtgt---gcataatttg-agtttaaa--------
----------------t-t-ttggctatggcccgccgaccatcatgttgt--------tt
gtgtttacatttaa-ctatgcagtatattggttatagttt-gtgt-------ttatg---
cgcaa--ttaattgc-----tttacgttaccgggttttgttcgtgt--taggt---ta-t
gtgtaaaagcatgcctaatg-tgatgcat--gcttgtg--tgcgtgtgc-aatgaagttg
tgtg---ttcgcgtgaactgtggtgctgtggta---------------------------
------------------------------------
>AF279745_Calicotyle_kroyeri
---------------------------------------------gaaactaacca-gga
ttcccccagtaacggcg-agtgaaggggg-at-tagcccagcatcgaagcctatggtt-a
-tttaactgtaaggcaatgtgatgttatggattatgcctagggtcactgatcaactcgaa
gtccaatattgaatgtggcttttgta---ttttgcccagagcgggtgataggcccttgcg
agttgattgttagctatgttg-ag-tgacc-tctagatgca---ttatctatggagtcgg
attgcttgagaatgcagtccaaagttggtgg-taaactccatcaaaggctaaata-ctgg
cacgagtccgatagcaaacaagtaccgtgagggaaagttgaaaagtactctgaag-agag
agtaaatagtacgtgaaaccacatgtagg-taaacgggtggagtccagctgcgtattttg
ggggcttaactggc-acatgaatatatgggtgttgtgaa--ctaccatgca-atggtttg
-tc-gataa-gggcaagt-taggc-cta-------gcctaattt-gagtt---ctgtcgt
gtagactgtttgagccatgtgtgtgtagattg---tgtgtgtgtgttcgtgtgccagtga
tattcctcaaa-attgaaatcacggacaatattgct-gctagtatgagatgtgacaaacc
gaaaagtggtggaccttgaag-tttgctcttta-cggaaaggcaggtaatttgaactgtg
tac-acacatac------------------------------------------------
------------ta--tgtgt---gtgtgt---gcataatttg-agtttaaa--------
----------------t-t-ttggctatggcccgccgaccatcatgttgt--------tt
gtgtttacatttaa-ctatgcagtatattggttatagttt-gtgt-------ttatg---
cgcaa--ttaattgc-----tttacgttaccgggttttgttcgtgt--taggt---ta-t
gtgtaaaagcatgcctaatg-tgatgcat--gcttgtg--tgcgtgtgc-aatgaagttg
tgtg---ttcgcgtgaactgtggtgctgtggta---------------------------
------------------------------------
>MW892410_Calicotyle_cf_kroyeri
------------------------------------------------------------
------------------------------------------------------------
------------ggcaatgtgatgttatggattatgcctagggtcactgatcaactcgaa
gtccaatattgaatgtggcttttgta---ttttgcccagagcgggtgataggcccttgcg
agttgattgttagctatgttg-ag-tgacc-tctagatgca---ttatctatggagtcgg
attgcttgagaatgcagtccaaagttggtgg-taaactccatcaaaggctaaata-ctgg
cacgagtccgatagcaaacaagtaccgtgagggaaagttgaaaagtactctgaag-agag
agtaaatagtacgtgaaaccacatgtagg-taaacgggtggagtccagctgcgtattttg
ggggcttaactggc-acatgaatatatgggtgttgtgaa--ctaccatgca-atggtttg
-cc-gataa-gggcaagt-taggc-cta-------gcctaattt-gagtt---ctgtcgt
gtagactgtttgagccatgtgtgtgtagat-----tgtgtgtgtgttcgtgtgccagtga
tattcctcaga-attgacatcacggtcaatattgct-gctagtatgtgatgcgtcaaacc
gtaaagtggtggaccttgaag-tttgctcttta-cggaaaggcaggtaatttgaactgtg
tac-acgca---------------------------------------------------
----------------cttgt---gtgtgt---gcatgatttg-agtttaaa--------
----------------t-t-ttggctatggcccgccgaccatcatgttgt--------tt
gtgtttacatttaa-ctatgcagtatattggttattgttt-gtgt-------ttatg---
cgcaa--ttaattgc-----tttacgttaccgggttttgttcatgg--taggt---ta-t
gtgtaaaagcgtgcctaatg-tgatacat--gcttgtg--tgcgtgtgt-aatgaagt--
------------------------------------------------------------
------------------------------------
>AF279748_Calicotyle_kroyeri
---------------------------------------------gaaactaacca-gga
ttccctcagtaacggcg-agtgaaggggg-at-tagcccagcatcgaagcctatggtt-a
-cttaactgtaaggcaatgtgatgttatggattatgcctagggtcactgatcaactcgaa
gtccaatattgaatgtggcttttgta---ttttgcccagagcgggtgataggcccttgcg
agttgattgttagttatgttg-ag-tgacc-tctagatgca---ttatctatggagtcgg
attgcttgagaatgcagtccaaagttggtgg-taaactccatcaaaggctaaata-ctgg
cacgagtccgatagcaaacaagtaccgtgagggaaagttgaaaagtactctgaag-agag
agtaaatagtacgtgaaaccacatgtagg-taaacgggtggagtccagctgcgtattttg
ggggcttaactggc-acatgaatatatgggtgttgtgaa--ctgccatgca-ttggtttg
-cc-gataa-gggcaagt-taggc-cta-------gcctaattt-gagtt---ctgtcgt
gtagactgtttgagccatgcgtgtgtagat-------tgtgtgtgttcgtgtgccagtga
tattcctcaag-attgacatcacggtcaatatggct-gctagtatgtgatgtgtcaaacc
gtaaagtggtggaccttgaag-tttgctctttg-cggaaaggcaggtaatttgaactgtg
tac-gcac----------------------------------------------------
-------------------tt---gtgtgt---gcataatttg-agtttaaa--------
----------------t-t-ttggctatggcccgccgaccatcatgttgt--------tt
atgtttacatttaa-ctatgcagtgtattggttatagttt-gtgt-------ttatg---
tgcaa--ttaattgc-----tttacgttaccgggttttgttcatgt--taggt---ta-t
gtgtaaaagcgtgcctaatg-tgatacat--acttgtg--tgcgtgtgc-aatgaagttg
tgtg---ttcgcgtgaactgtggtgctgtggta---------------------------
------------------------------------
>AF279747_Calicotyle_kroyeri
---------------------------------------------gaaactaacca-gga
ttcccccagtaacggcg-agtgaaggggg-at-tagcccagcatcgaagcctatggtt-g
-tttaactataaggcaatgtgatgttatggattttgcctggggtcactgatcaactcgaa
gtccaatattgaatgtggcttttgta---ttttgcccagagcgggtgataggcccttgcg
agttgattgttagttatgttg-ag-tgacc-tctagatgca---ttatctatggagtcgg
attgcttgagaatgcagtccaaagttggtgg-taaactccatcaaaggctaaata-ctgg
cacgagtccgatagcaaacaagtaccgtgagggaaagttgaaaagtactctgaag-agag
agtaaatagtacgtgaaaccacatgtagg-taaacgggtggagtccagctgcgtattttg
ggggcttaactggc-atatgaatatatgggtgtaatgaa--ctaccatgca-ttggtttg
-cc-gataa-gggcaagt-taggc-tct-------gcctaattt-gagtt---ctgtcgt
gtagattgtttgagccatgcgtgtggtag------actgtgtgtgttcgtgtgccagtga
tattccttaaa-attgacatcacggtcaatattgct-gctagtatgtgatgtgtcaaacc
gtaaagtggtgagccttgaag-tttgccctttg-cggaaaggcaggtaatttgaactgtg
tac-acac----------------------------------------------------
-------------------tt---gtgtgt---gcatattttg-agtttaaa--------
----------------t-t-ttggttatggcccgccgaccatcatgttgt--------tt
gtgtttacatttaa-ctatgcagtgtattggttatggttt-gtgt-------ttatg---
cgcaa--ttaattgc------ttatgttaccggattttgttcatgc--tgggt---ta-t
gtgtaaaagcgtgcccaatg-tgatgcat--gttcgtg--tgcgtgtgc-aatgaacttg
tgtg---ttcgcgtgaaccgtggtgctgtggta---------------------------
------------------------------------
>AF279754_Dictyocotyle_coeliaca
---------------------------------------------gaaactaacca-gga
ttcccccagtaacggcg-agtgaacgggg-at-tagcccagcatcgaagcctatggtt-a
-tttgactttaaggcaatgtgatgttatggattgtgcctagggtcactggtcaactcgaa
gtccaatattgaatgtggcttttgta---tttagcccagagcgggtgataggcccgtgcg
agttgattgttagttatgttg-ag-tggcc-tctggatgca---cagtctttggagtcgg
attgcttgagaatgcagtccaaagttggtgg-taaactccatcaaaggctaaata-ctgg
cacgagtccgatagcaaacaagtcccgtgagggaaagttgaaaagtactctgaag-agag
agtaaatagtacgtgaaaccacatgcagg-taaacgggtggagtccagctgcgtattttg
tgggcttagctggc-atgtgaatttatgggtgttgtaaa--ctgccacata-ttggtttg
-tc-gataa-gggcaagt-taggc-ctg-------gcctaattt-aagtt---ctatcat
gtagattgtattagccatatgtgtgtata------tatgtgtgtgtttgcatgccagtga
ttttccacaag-attgacatcacagtcaatatagct-gctagtatgtgatgtgtcaaacc
gacaagtggtggaccttgaag-ttcattcttggccgggatggcaggtgatttgagcatta
tat-gcgcct--------------------------------------------------
------------------tgt---gtgtgt---gtattgttta-aatttaaa--------
----------------c-t-atggctatggccagccgaccatcatgttgt--------tt
ttgtttacatttaa-ctatgcagtatattggttatagttt-gtgt-------ttgtg---
cgcaatttttattgt-----gctgcgtcaccgggtggtgttcatgt--taggt---ta-a
gcgtaaaagcgtgcctaatg-tggtgcat--gcctgtg--tgcgtgtgc-aatgggattg
tgga-----cgcgtgaactgtggtgctgtggta---------------------------
------------------------------------
>AY157171_Dictyocotyle_coeliaca
---------------------------------------------gaaactaacca-gga
ttcccccagtaacggcg-agtgaacgggg-at-tagcccagcatcgaagcctatggtt-a
-tttgactttaaggcaatgtgatgttatggattgtgcctagggtcactggtcaactcgaa
gtccaatattgaatgtggcttttgta---tttagcccagagcgggtgataggcccgtgcg
agttgattgttagttatgttg-ag-tggcc-tctggatgca---cagtctttggagtcgg
attgcttgagaatgcagtccaaagttggtgg-taaactccatcaaaggctaaata-ctgg
cacgagtccgatagcaaacaagtcccgtgagggaaagttgaaaagtactctgaag-agag
agtaaatagtacgtgaaaccacatgcagg-taaacgggtggagtccagctgcgtattttg
tgggcttagctggc-atgtgaatttatgggtgttgtaaa--ctgccacata-ttggtttg
-tc-gataa-gggcaagt-taggc-ctg-------gcctaattt-aagtt---ctatcat
gtagattgtattagccatatgtgtgtata------tatgtgtgtgtttgcatgccagtga
ttttccacaag-attgacatcacagtcaatatagct-gctagtatgtgatgtgtcaaacc
gacaagtggtggaccttgaag-ttcattcttggccgggatggcaggtgatttgagcatta
tat-gcgcct--------------------------------------------------
------------------tgt---gtgtgt---gtattgttta-aatttaaa--------
----------------c-t-atggctatggccagccgaccatcatgttgt--------tt
ttgtttacatttaa-ctatgcagtatattggttatagttt-gtgt-------ttgtg---
cgcaatttttattgt-----gctgcgtcaccgggtggtgttcatgt--taggt---ta-a
gcgtaaaagcgtgcctaatg-tggtgcat--gcctgtg--tgcgtgtgc-aatgggattg
tgga-----cgcgtgaactgtggtgctgtggtagacgttccatctgacccgtcttgaaac
acggaccaaggagtttaacttgtacgcaagtcaatg
>AF382062_Dictyocotyle_coeliaca
------------------------tatcagt-aagcggaggaaaacaaactaacca-gga
ttcccccagtaacggcg-agtgaacgggg-at-tagcccagcatcgaagcctatggtt-a
-tttgactataaggcaatgtgatgttatggattgtgcctagggtcactggtcaactcgaa
gtccaatattgaatgtggcttttgta---tttagcccagagcgggtgataggcccgtgcg
agttgattgttagttatgttg-ag-tggcc-tctggatgca---cagtctttggagtcgg
attgcttgagaatgcagtccaaagttggtgg-taaactccatcaaaggctaaata-ctgg
cacgagtccgatagcaaacaagtaccgtgagggaaagttgaaaagtactctgaag-agag
agtaaatagtacgtgaaaccacatgcagg-taaacgggtggagtccagctgcgtattttg
tgggcttagctggc-atgtgaatttatgggtgttgtaaa--ctgccacata-ttggtttg
-tc-gataa-gggcaagt-taggc-ctg-------gcctaattt-aagtt---ctatcat
gtagattgtattagccatatgtgtgtata------tatgtgtgtgtttgcatgccagtga
ttttccacaag-attgacatcacagtcaatatagct-gctagtatgtgatgtgtcaaacc
gacaagtggtggaccttgaag-ttcattcttggccgggatggcaggtgatttgagcatta
tat-gcgcct--------------------------------------------------
------------------tgt---gtgtgt---gtattgttta-aatttaaa--------
----------------c-t-atggctatggccagccgaccatcatgttgt--------tt
ttgtttacatttaa-ctatgcagtatattggttatagttt-gtgt-------ttgtg---
cgcaatttttattgt-----gctgcgtcaccgggtggtgttcatgt--taggt---ta-a
gcgtaaaagcgtgcctaatg-tggtgcat--gcctgtg--tgcgtgtgc-aatgggattg
tgga-----cgcgtgaactgtggtgctgtggtagacgttccatcctga------------
------------------------------------
>AF279749_Calicotyle_palombi
---------------------------------------------gaaactaacca-gga
ttcccccagtaacggcg-agtgaaggggg-at-tagcccagcatcgaagcctatagac-t
-tttgtttataaggcaatgtgatgttatggattatgcctagggtcactgatcaactcgaa
gtccaatattgaatgtggcttttgta---tttagcccagagtgggtgataggcccgtgcg
agttgattgttagttatgttg-ag-tggcc-tctagatgca---taatctttggagtcgg
attgcttgagaatgcagtccaaagttggtgg-taaactccatcaaaggctaaata-ctgg
catgagtccgatagcaaacaagtaccgtgagggaaagttgaaaagtactctgaag-agag
agtaaatagtacgtgaaaccacatgtagg-taaacgggtggagtccagctgcgtgttttg
ggggcttaactggctatgtgaatatatggttgttgtgtg--ctaccacgta-ttggtttg
-cc-gataa-gggcaaat-taggc-cta-------gcctaattt-gagtt---ctatcat
gcaaatagtttaaactatacgtg--------------tgtgtgtgttcgcgtgccagtgt
tattcctcaag-attgacatcacagtcaatatagct-gctagtatgtgatgtgtcaaacc
gttaagtggtagaccttgaag-tttatccttgg-cgggacggcaggtgatttgaacttta
ttt-atatatatatatgcata---------------------------------------
--------------tgtgtat---ttataa---gtattgttta-aatttaaattgtataa
t------ttattataca-t-ttggttatggccagccgaccatcatgttgt------aatt
gtatatacatttaa-ctatgcagtatattggttatagttt-gtgt-------ttatg---
cgcaa--ttaattat-----gctgcgttatcatgtcatgtttatgt--taagt---ta-t
gtgtaaaagcgtgcttaatg-taatatat--gttcatg--tacgtgtat-aataaggttg
tgta---ttcgcttaaactgtggtgctgtggta---------------------------
------------------------------------
>AF279751_Calicotyle_stossichi
---------------------------------------------gaaactaacca-gga
ttcccccagtaacggcg-agtgaaggggg-at-tagcccagcatcgaagcctatagactt
-tttgtttataaggcaatgtgatgttatggattatgcctagggtcactgatcaactcgaa
gtccaatattgaatgtggcttttgta---tttagcccagagtgggtgataggcccgtgcg
agttgattgttagttatgttg-ag-tggcc-tctagatgca---taatctttggagtcgg
attgcttgagaatgcagtccaaagttggtgg-taaactccatcaaaggctaaata-ctga
cacgagtccgatagcaaacaagtaccgtgagggaaagttgaaaagtactctgaag-agag
agtaaatagtacgtgaaaccacatgtagg-taaacgggtggagtccagctgcgtgttttg
ggggcttaactggctatgtgaatatatggttgttgtgtg--ctaccacgtatttggtttg
-tc-gataa-ggacaagt-taggc-cta-------gcctaattt-aagtt---ctatcat
gcaaatagtttaaactatacgtg--------------tgtgtgtgttcgcgtgccagtga
tattcctcaag-actgacatcacagtcaatatagct-gctagtatatgatgtgtcaaacc
gtcaagtggtaggccttgaag-tttatccttgg-cgggacggcaggtgatttgaacttta
ttt-gtatatacatgtactta---------------------------------------
-------------ttgtgtatgtattatga---gtattgtttg-aatttaaagtgtataa
t------ttattataca-t-ttggctacggccagccgaccatcatgttgt------aatt
gtatatacatttaa-ctatgcagtatattggttatagttt-gtgt-------ttatg---
cgcaa--ttaattat-----gcttcgttaccgtgtcatgtttatgt--taagt---ta-t
gtgtaaaagcgtgcttaatg-tgatatat--gttcgtg--tgcgtgtat-aatgaaattg
tgta---ttcgcgtaaattgtggtgctgtggta---------------------------
------------------------------------
>AB485996_Calicotyle_japonica
------acccgctgaatttaagcatatcagt-aagcggaggaaaagaaactaacca-gga
ttcccccagtaacggcg-agtgaaggggg-at-tagcccagcatcgaagcctatagac-t
-tttgtttataaggcaatgtgatgttatggattatgcctagggtcactgatcaactcgaa
gtccaatattgaatgtggcttttgta---tttagcccagagtgggtgataggcccgtgcg
agttgattgttagttatgttg-ag-tggcc-tctagatgct---taatctttggagtcgg
attgcttgagaatgcagtccaaagttggtgg-taaactccatcaaaggctaaata-ctgg
cacgagtccgatagcaaacaagtaccgtgagggaaagttgaaaagtactctgaag-agag
agtaaatagtacgtgaaaccacatgtagg-taaacgggtggagtccagctgcgtgttttg
ggggcttaactggctatgtgaatatatggttgttgtgta--ctgccatgtatttggtttg
-cc-gataa-gggcaaat-taggc-cca------ggcctaattt-gagtt---ctatcat
gcaaatagttcaggccatacatg--------------tgcgtgtgttcgcgtgccagtga
tattcctcaag-actgacatcacagtcaatatagct-gctagtatgtggtgtgtcaaacc
gtcaagtggtagaccttgaag-tttatccttgg-cgggaaggcaggtgatttgaacttta
ttt-gtatatatttata-------------------------------------------
--------------tgtattt---atatga---gtattgttta-aatttaaagtgtataa
t------ttattatgca-t-ttggctacggccagccgaccatcatgttgtg-----aatt
gtatatacatttaa-ctatgcagtatattggttatagttt-gtgt-------ttatg---
tgcaa--ttaattat-----gctgcgttaccgtgtcatgttcgtgt--taagt---ta-t
gtgtaaaagcatgcttgatg-tgatatat--gttcgtg--tgcgtgtat-aatgaagttg
tgta---ttcgcgtgaactgtggtgctgtggtagacgttccacctga-------------
------------------------------------
>AF382061_Calicotyle_affinis
tagtcgacccgctgaatttaagcatatcagt-aagcggaggaaaagaaactaacca-gga
ttcccccagtaacggcg-agtgaaggggg-at-tagcccagcatcgaagcctatagac-t
-tttgtctgtaaggcaatgtgatgttatggattgtgcctagggtcactgatcaactcgaa
gtccaatattgaatgtggcttttgta--atttagcccaaagtgggtgataggcccgtgcg
agttgattgttagttatgttg-ag-tggcc-tctagatgca---caatctttggagtcgg
attgcttgagaatgcagtccaaagttggtgg-taaactccatcaaaggctaaata-ctgg
cacgagtccgatagcaaacaagtaccgtgagggaaagttgaaaagtactctgaag-agag
agtaaatagtacgtgaaaccacatgtagg-taaacgggtggagtccagctgcgtgttttg
ggggcttagctggctatgtgaatatatggatgttgtgta--ctgccacgta-ttggtttg
-cc-gataa-aggcaaat-taggc-cta------accctaattt-gagtt---ctatcat
gcaaatagtttaagccatacgtg--------------tgtgtgtgttcgcgtgccggtga
tattcctcaag-actgacatcacagtcaatatagct-gctagtatgtgatgtgtcaaacc
gtcaagtggtgagccttgaag-cttatccttgg-cgggacggcagatgatttggactcta
tttcatatatatatatacatatgtatgcattttgcgcgtatttatacgtgtatatatgtg
tgcgtgtgtgtgtgtgtgtgt---gtatga---atattgttcg-aatttaaagtgtatat
ttatatatatatataca-t-ttggttacggccagccgaccatcatgttgtaattgaatat
atgtatacatttaa-ctatgcagtgtattggttatagttt-gtgt-------ttatg---
cgcaa--ttaattat-----actccattaatgtgttatgtgcgtgt--tgagt---ta-t
gtgtaaaagcgtgctcaatg-tgttttatgtgcacatg--tgtgtgtgt-aatgaatttg
tgta---ttcgcgtgaactgtggtgctgtggtagatgttccacctgacccgtcttgaaac
acggaccaaggagtttaacctgtacgcaagtcaatg
>MN412655_56_Holocephalocotyle_monstrosae
------------------------------------------------------------
--------gtaacggcg-agtgaacgggg-at-tagcccagcgtcaaagcctatggtc-g
-tttgactgtaaggtgatgtgatgttgcggattgtgcctagggtcgttggtcaactcgaa
gtccaatattgaatgtggcttttgta---tttagcccagagcgggtgataggcccgtgcg
agttgattgttagtcatgttg-aa-cggcc-tctagacgca---cagtccttggagtcgg
attgcttgagaatgcagtccaaagttggtgg-taaactccatcaaaggctaaata-ccga
cacgagtccgatagcaaacaagtaccgtgagggaaagttgaaaagtactctgaag-agag
agtaaatagtacgtgaaaccatatgcagg-taagcgggtggagtccagctgcgtgttctg
gggacttagccaat-aggcgaatc-atgggtgttgtgaa--ctgccacgtt-gtcgtttg
-ct-ttgaa-aggcaagt-cgggc-tga-------gcccgatgc-gtgtt---gcgtccg
gtagacgaaatgtgcgatacgtg--------------tgcgtgtgttcgcctattggtgt
ccttcctcagg-acgaacatcacagtcaatatggct-gctagtatgtggtgcgtcaaacc
ggcaagtggtgggcctcgaag-ttcatccttgt-cgggaaggcaggtggtgtgcggtgga
gct-gtgtcgctctctcggga---------------------------------------
-----------g----------cgggacgg---ctgcgcttgc-atgcttaa--------
----------------a-c-gtggttgcggccagccgaccatcatgttgtg---------
-tgttcacatttaa-ctatgcagtgtattggtcattgttt-gtgcttaactcagggg---
cgtgg--cggtgtgt----gggcattg-gtttggatgcttccgtgt--tgggt---ta-t
gcgtaacagcgtgcctgatg-cgcgacgt--gtctgcc--tgctcacat-----------
--------------------------------------------------gcct------
------------------------------------
>MN412657_Holocephalocotyle_monstrosae
------------------------------------------------------------
------------------------------------------------------------
-------------------tgatgttgcggattgtgcctagggtcgttggtcaactcgaa
gtccaatattgaatgtggcttttgta---tttagcccagagcgggtgataggcccgtgcg
agttgattgttagtcatgttg-aa-cggcc-tctagacgca---cagtccttggagtcgg
attgcttgagaatgcagtccaaagttggtgg-taaactccatcaaaggctaaata-ccga
cacgagtccgatagcaaacaagtaccgtgagggaaagttgaaaagtactctgaag-agag
agtaaatagtacgtgaaaccatatgcagg-taagcgggtggagtccagctgcgtgttctg
gggacttagccaat-aggcgaatc-atgggtgttgtgaa--ctgccacgtt-gtcgtttg
-ct-ttgaa-aggcaagt-cgggc-tga-------gcccgatgc-gtgtt---gcgtccg
gtagacgaaatgtgcgatacgtg--------------tgcgtgtgttcgcctattggtgt
ccttcctcagg-acgaacatcacagtcaatatggct-gctagtatgtggtgcgtcaaacc
ggcaagtggtgggcctcgaag-ttcatccttgt-cgggaaggcaggtggtgtgcggtgga
gct-gtgtcgctctctcggga---------------------------------------
-----------g----------cgggacgg---ctgcgcttgc-atgcttaa--------
----------------a-c-gtggttgcggccagccgaccatcatgttgtg---------
-tgttcacatttaa-ctatgcagtgtattggtcattgttt-gtgcttaactcagggg---
cgtgg--cggtgtgt----gggcattg-gtttggatgcttccgtgt--tgggt---ta-t
gcgtaacagcgtgcctgatg-cgcgacgt--gtctgcc--tgctcacat-----------
--------------------------------------------------gcct------
------------------------------------
>MW892404_05_Cathariotrema_selachii
------------------------------------------------------------
------------------------cgggg-at-tagcccagcgtcaaagcctatggtc-g
-tttgactgtaaggcgatgtgatgttgtgggctgtgcctagggtcgttggtcaactcgaa
gtccaatattgaatgtggcttttgta---tttagcccagagcgggtgacaggcccgtgcg
agttgattgttagtcttgttg-aa-cggcc-tctagatgca---cagtccatggagtcgg
attgcttgagaatgcagtccaaagttggtgg-taaactccatcaaaggctaaata-ctgg
cacgagtccgatagcaaacaagtaccgtgagggaaagttgaaaagtactctgaag-agag
agtaaatagtacgtgaaaccacacgaagg-taaactggtggagtccagctgcgtgtgctg
gggacttagccagt-aggcgaata-aggggtgttgtgaa--ttgccgtgtt-gtcgtttg
-cc-tgtga-aggcaagc-cgggc-tga-------gcccggcgc-atgtg---ccgtcgt
gtaggcggaatgtgcgatgcatg--------------tgcgtgtgttcgcctattggtgt
ccttcctcagg-acaaacatcacagtcaatattgct-gctagtatgtggctcgtcaaacc
gccaagtggtgggccttcgtg-ttcgtccttgt-cgggatggcaggtggtgtgcgg-tgt
ggc---------------------------------------------------------
-------------------------cttgt--gctgtacctgt-acgcttaa--------
----------------a-g-atggcttcggccagccgacggtcacgttgt----------
-----tgcttttaa-ctatgcagtgtattggtcattgttt-gtga-------gtgtggga
cgcga--tgctgtgt----atgcgcggtgtccaggtgggcgcgtgt--ttggt---ta-t
gtgtaaaagcgtgccggatg-cgtgttcc--gtctgcg--tg------------------
------------------------------------------------------------
------------------------------------
>MW892406_Cathariotrema_selachii
------------------------------------------------------------
------------cggcg-agtgaacgggg-at-tagcccagcgtcaaagcctatggtc-g
-tttgactgtaaggcgatgtgatgttgtgggctgtgcctagggtcgttggtcaactcgaa
gtccaatattgaatgtggcttttgta---tttagcccagagcgggtgacaggcccgtgcg
agttgattgttagtcttgttg-aa-cggcc-tctagatgca---cagtccatggagtcgg
attgcttgagaatgcagtccaaagttggtgg-taaactccatcaaaggctaaata-ctgg
cacgagtccgatagcaaacaagtaccgtgagggaaagttgaaaagtactctgaag-agag
agtaaatagtacgtgaaaccacacgaagg-taaactggtggagtccagctgcgtgtgctg
gggacttagccagt-aggcgaata-aggggtgttgtgaa--ttgccgtgtt-gtcgtttg
-cc-tgtga-aggcaagc-cgggc-tga-------gcccggcgc-atgtg---ccgtcgt
gtaggcggaatgtgcgatgcatg--------------tgcgtgtgttcgcctattggtgt
ccttcctcagg-acaaacatcacagtcaatattgct-gctagtatgtggctcgtcaaacc
gccaagtggtgggccttcgtg-ttcgtccttgt-cgggatggcaggtggtgtgcgg-tgt
ggc---------------------------------------------------------
-------------------------cttgt--gctgtacctgt-acgcttaa--------
----------------a-g-atggcttcggccagccgacggtcacgttgt----------
-----tgcttttaa-ctatgcagtgtattggtcattgttt-gtga-------gtgtggga
cgcga--tgctgtgt----atgcgcggtgtccaggtgggcgcgtgt--ttggt---ta-t
gtgtaaaagcgtgccggatg-cgtgtt---------------------------------
------------------------------------------------------------
------------------------------------
>AF348349_Mycteronastes_icopae
---------------------------------------------gaaactaacca-gga
ttcccccagtaacggcg-agtgaacgggg-at-tagcccagcatcgaagcctatgatc-g
-tttgattgtaaggcaatgtgatgttttggcttgtgcctagggttgctgatcaactcgaa
gtccaatattgaatgtggcttttgta---tatagcccatagcgggtgataggcccgtacg
agttgattgtcagatatgtta-ag-cagcc-tctagatgca---tatgccatggagtcgg
attgcttgagaatgcagtccaaagttgttgg-taaactccatcaaaggctaaata-cctg
cacgagtccgatagcgaacaagtaccgtgagggaaagttgaaaagtactctgaag-agag
agtaaatagtgcgtgaaaccacatgaagg-taagcgggtggagtccagctgcttgccttg
agaatttagctggc-ttgtgaatt-atggatgttgtgag--ctgccatgt--attgttca
-ct-tttaatgagtgagt-taggg-taa------aacctaatcc-atgtt---ctgtctt
gtaggcagtatg-gctttacatg--------------tgcgtatgcttgcaggccagtgt
catttctcttgtgctaacatcacaatcaatatggct-gctagtatatgatgtatcaaacc
gtttagtgatgggcctcgaag-ttcattctaaa-tgggatagcaggtggtgtatat-gag
cca-ac------------------------------------------------------
-------------------------attgt--ttggtttatgt-atgcttaa--------
----------------a-a-atggttacggccagctgatcatcatgttgttgtt------
-gcataacatttaa-ctatgcagtatattggtcatagcgt-gtgt-------aatag---
cgcaa--tgaatcat-----gttctagtgatccaaatggcatgtgtgataggc------t
atgcgcaagtgtgcctattc-atatgttt--gtttgtg--cacttgctt-gatgtaattg
tgtt--gtacgtgtgaactgtggtgctgtggta---------------------------
------------------------------------
>AF026113_Mycteronastes_icopae
-----------------------------------------------------------a
ttcccccattaacggcg-agtgaacggggnat-trgcccmgcatcgaagcctatgatc-g
-tttgattgtaaggcaatgtgatgttttggcttgtgcctagggttgctgatcaactcgaa
gtccaatattgaatgtggcttttgta---tatagcccatagcgggtgataggcccgtacg
agttgattgtcagatatgtta-ag-cagcc-tctagatgca---tatgccatggagtcgg
attgcttgagaatgcagtccaaagttgttgg-taaactccatcaaaggctaaata-cctg
cacgagtccgatagcgaacaagtaccgtgagggaaagttgaaaagtactctgaagaagag
agtaaatagtgcgtgaaaccacatgaagg-taagcgggtggagtccagctgcytgccttg
agaatttagctggc-ttgtgaatt-atggatgttgtgag--ctgccatgt--attgttca
-ct-tttaatgagtgagt-taggg-taa------aacctaatcc-atgtt---ctgtctt
gtaggcagtatg-gctttacatg--------------tgcgtatgcttgcaggccagtgt
catttctcttgtgctaacatcacaatcaatatggct-gctagtatatgatgtatccaacc
gtttagtgatgggcctcgaagtttcattctaaa-tgggatagcaggtggtgtatat-gag
cca-ac------------------------------------------------------
-------------------------attgt--ttggtttatgt-atgcttaa--------
----------------a-a-atggttacggccagctgatcatcatgttgttgtt------
-gcataacatttaa-ctatgcagtatattggtcatagcgt-gtgt-------aatag---
cgcaa--tgaatcat-----gttcgagtgatccaaatggcatgtgtgataggc------t
atgcgcaagtgtgcctattc-atatgttt--gtttgtg--cacttgctt-gatgtaattg
tgtt--gtacgtgtgaattatggtgctgt-------------------------------
------------------------------------
>FJ755806_JN379514_Potamotrygonocotyle_aramasae
------------------------------------------------------------
------------------------------------------------------------
------gtgcaaggcaatgtgatgttatggggtgtgcctagggtcactggtcaactcgaa
gtccaatattgaatgtggcttttgta---tatagcccacagcgggtgataggcccgtgcg
agttgatcgtcagtcatgtta-ag-tggcc-tctagatgca---tgctctttggagtcgg
attgcttgagaatgcagtccaaagttggtgg-tagacttcatcaaaggctaaata-ctgg
cacgagtccgatagtaaacaagtaccgtgagggaaagttgaaaagtactctgaag-agag
agtaaatagtacgtgaaaccacatacagg-taaacggatggagtccagccgcgtgctctg
gggacttagctggt-gtgtgcttg-acagatgttatgaa--ctgctgctt--gtggcttg
-cc-tataattggcaaat-caagc-ttc------tgcttgattc-acgt----ccgtatt
gtagacggtgtgggctacttgtg---------------gtgtctgttcgcatgccagcgt
cattcctcagg-gctgacatcacagtcaatattgct-gccagtgtgtggtg-gtcaaacc
gtggagcagtgggccttgaag-ttcactctccgcgtggatggcaggtggcctgttc-atc
cgc---------------------------------------------------------
------------------------ctttgt---gcggttgatt-gggtttaa--------
----------------t-ttatggttgcggcctgccgatcgccatgctgtttg-------
-tattaacatttaa-ctgtgcagtgtattggttatgagtt-gtgt-------gcttc---
agcaa-----------------ctctggtatcaggctggcttgcgt--tgggc---ta-t
cggtaaaacggtgcccaaag-tgagacttcagaatgt-----------------------
------------------------------------------------------------
------------------------------------
>FJ755804_Potamotrygonocotyle_aramasae
------------------------------------------------------------
------------------------------------------------------------
------gtgcaaggcaatgtgatgttatggggtgtgcctagggtcactggtcaactcgaa
gtccaatattgaatgtggcttttgta---tatagcccaaagcgggtgataggcccgtgcg
agttgatcgtcagtcatgttg-ag-tggcc-tctagatgca---tgctctatggagtcgg
attgcttgagaatgcagtccaaagttggtgg-tagactccatcaaaggctaaata-ctgg
cacgagtccgatagtaaacaagtaccgtgagggaaagttgaaaagtactctgaag-agag
agtaaatagtacgtgaaaccacatacagg-taaacggatggagtccagccgcgtgctctg
gggacttagctggt-gtgtgcttg-acagatgttatgaa--ctgctactt--gtggtttg
-cc-tataattggcaaat-caagc-ttc------cgcttgattc-acgt----ccgtatt
gtagacggtgtgggctacttgta---------------gtgtctgttcgcatgccagcgt
cattcctcaga-gctgacatcacagtcaatattgct-gccggtgtgtggtg-gtcaaacc
gtggagcagtgggccttgaag-ttcactctccgcgtggatggcaggtggcctggtc-att
cgc---------------------------------------------------------
------------------------ctttgt---gcggttgatt-gggtttaa--------
----------------t-ttatggttgcggcctgccgatcaccatgctgtttg-------
-tattaacatttaa-ctgtgcagtgtattggttatgagct-gtgt-------gcttc---
agcaa-----------------ctctggtatcaggctggcttgcgt--tgggc---ta-t
cggtaaaacggtgcctaaag-tgagacttcagaatgt-----------------------
------------------------------------------------------------
------------------------------------
>FJ755805_Potamotrygonocotyle_aramasae
------------------------------------------------------------
------------------------------------------------------------
------gtgcaaggcaatgtgatgttatggggtgtgcctagggccactggtcaactcgaa
gtccaatattgaatgtggcttttgta---tatagcccacagcgggtgataggcccgtgcg
agttgattgtcagtcatgttg-ag-tggcc-tctagatgca---tgctctatggagtcgg
attgcttgagaatgcagtccaaagttggtgg-tagactccatcaaaggctaaata-ctgg
cacgagtccgatagtaaacaagtaccgtgagggaaagttgaaaagtactctgaag-agag
agtaaatagtacgtgaaaccacatacagg-taaacggatggagtccagccgcgtgctctg
gggacttagctggt-gtgtgctcg-acagatgttatgaa--ctgctactt--gtggtttg
-cc-tataattggcaaat-caagc-ttc------cgcttgattc-acgt----ccgtatt
gtagacggtgtgggctacttgta---------------gtgtctgttcgcatgccagcgt
cattcctcagg-gcagacatcacagtcaatattgct-gccggtgtgtggtg-gtcaaacc
gtggagcagtgggccttgaag-ttcactctccgcgtggatggcaggtggcctggtc-att
cgc---------------------------------------------------------
------------------------ctttgt---gcggttgatt-gggtttaa--------
----------------t-ttatggttgcggcctgccgatcaccatgctgtttg-------
-tattaacatttaa-ctgtgcagtgtattggttatgagct-gtgt-------gcttc---
agcaa-----------------ctctggtatcaggctggcttgcgt--tgggc---ta-t
cggtaaaacggtgcccaaag-tgagacttcagaatgt-----------------------
------------------------------------------------------------
------------------------------------
>JN379517_Potamotrygonocotyle_dromedarius
------------------------------------------------------------
-tccatcagtag-ggcg-agtgaatgggg-at-tagcccagcatcgaagcctgcgcct-c
-ttttggtgcaaggccatgtgatgttatggggtgtgcctagggtcactggtcaactcgaa
gtccaatattgaatgtggcttttgta---tatagcccacagcgggtgataggcccgtgcg
agttgatcgtcagtcatgtta-ag-tggcc-tctagatgca---tgctctatggagtcgg
attgcttgagaatgcagtccaaagttggtgg-tagactccatcaaaggctaaata-ctgg
cacgagtccgatagtaaacaagtaccgtgagggaaagttgaaaagtactctgaag-agag
agtaaatagtacgtgaaaccacatacagg-taaacggatggagtccagccgcgtgctctg
gggacttagctggt-gtgtgcatg-acagatgttatgaa--ctgctgctt--gtggcttg
-cc-tataattggcaaat-caagc-tca------cgcttgattc-acgt----ccgtatt
gtagacggtgtgggctacttgta---------------gtgtctgttcgcatgccagtgt
cattcctcagg-gctgacatcacagtcaatattgct-gtcagtgtgtggtg-gtcaaacc
gtggagcagtgggccttgaag-ttcactctctgcgtggatggcaggtggcctggtc-att
cgc---------------------------------------------------------
------------------------ctttgt---gcggttgatt-gggtttaa--------
------------------ttatggttgcggcctgccgatcaccatgctgtttg-------
-tattaacttttaa-ctgtgcagtgtattggttatgagct-gtgc-------gcttc---
cgcaa-----------------ccctggtatcaggctggcttgctt--tgggc---ta-t
cggtaaaacggtgcctaaag-tgagacttcagaatgtg--tactggggt-gaag-gtgtg
tgct---ctcgcataaactgtggtgttgtggta---------------------------
------------------------------------
>FJ755811_Potamotrygonocotyle_tocantinense
------------------------------------------------------------
------------------------------------------------------------
------gtgcaaggccatgtgatgttatggggtgtgcctagggtcactggtcaactcgaa
gtccaatattgaatgtggcttttgta---tatagcccacagcgggtgataggcccgtgcg
agttgatcgtcagtcatgtta-ag-tggcc-tctagatgca---tgctctatggagtcgg
attgcttgagaatgcagtccaaagttggtgg-tagactccatcaaaggctaaata-ctgg
cacgagtccgatagtaaacaagtaccgtgagggaaagttgaaaagtactctgaag-agag
agtaaatagtacgtgaaaccacatacagg-taaacggatggagtccagccgcgtgctctg
gggacttagctggt-gtgtgcatg-acagatgttatgaa--ctgctgctt--gtggcttg
-cc-tataattggcaaat-caagc-tca------cgcttgattc-acgt----ccgtatt
gtagacggtgtgggctacttgta---------------gtgtctgttcgcatgccagtgt
cattcctcagg-gctgacatcacagtcaatattgct-gtcagtgtgtggtg-gtcaaacc
gtggagcagtgggccttgaag-ttcactctctgcgtggatggcaggtggcctggtc-att
cgc---------------------------------------------------------
------------------------ctttgt---gcggttgatt-gggtttaa--------
------------------ttatggttgcggcctgccgatcaccatgctgtttg-------
-tattaacttttaa-ctgtgcagtgtattggttatgagct-gtgc-------gcttc---
cgcaa-----------------ccctggtatcaggctggcttgctt--tgggc---ta-t
cggtaaaacggtgcctaaag-tgagacttcagaatgt-----------------------
------------------------------------------------------------
------------------------------------
>JN379518_Potamotrygonocotyle_dromedarius
------------------------------------------------------------
-tcccccactaacggcg-agtgaaggggg-at-tagcccagcatcgaagcctgcgcct-c
-tttaagtgcaaggcaatgtgatgttatggggtgtgcctagggtcactggtcaactcgaa
gtccaatattgaatgtggcttttgta---tatagcccacagcgggtgataggcccgtgcg
agttgatcgtcagtcatgtta-ag-tggcc-tctagatgca---tgctctatggagtcgg
attgcttgagaatgcagtccaaagttggtgg-tagactccatcaaaggctaaata-ctgg
cacgagtccgatagtaaacaagtaccgtgagggaaagttgaaaagtactctgaag-agag
agtaaatagtacgtgaaaccacatacagg-taaacggatggagtccagccgcgtgctctg
gggacttagttggt-gtgtgcatg-acagatgttatgaa--ctgctgctt--gtggcttg
-cc-tataattggcaaat-caagc-tcc------cgcttgattc-acgt----ccgtaat
gtagacggtgtgggctacttgta---------------gtgtctgttcgcatgccagcgt
cattcctcagg-gctgacatcacagtcaatattgct-gccagtgtgtggtg-gtcaaacc
gtggagcagtgggccttgaag-ttcactctccgcgtggatggcaggtggcctggtc-att
cgc---------------------------------------------------------
------------------------ctttgt---gcggttgatt-gggtttaa--------
------------------ttatggttgcggcctgccgatcaccatgctg-ttg-------
-tattaacttttaa-ctgtgcagtgtattggttatgagct-gtgt-------gcttc---
cttaa-----------------ctctggtatcagactggcttgcgt--tgggc---ta-t
cggtaaaacggtgcccaaag-tgagacttcagaatgtg--tactggtgt-gaag-gggtg
cgct---ctcgcataaactgtggtgttgtggta---------------------------
------------------------------------
>FJ755808_Potamotrygonocotyle_umbella
------------------------------------------------------------
------------------------------------------------------------
------gtgcaaggcaatgtgatgttatggggtgtgcctagggtcactggtcaactcgaa
gtccaatattgaatgtggcttttgta---tatagcccacagcgggtgataggcccgtgcg
agttgatcgtcagtcatgtta-ag-tggcc-tctagatgca---tgctctatggagtcgg
attgcttgagaatgcagtccaaagttggtgg-tagactccatcaaaggctaaata-ctgg
cacgagtccgatagtaaacaagtaccgtgagggaaagttgaaaagtactctgaag-agag
agtaaatagtacgtgaaaccacatacagg-taaacggatggagtccagccgcgtgctctg
gggacttagttggt-gtgtgcatg-acagatgttatgaa--ctgctgctt--gtggcttg
-cc-tataattggcaaat-caagc-tcc------cgcttgattc-acgt----ccgtaat
gtagacggtgtgggctacttgta---------------gtgtctgttcgcatgccagcgt
cattcctcagg-gctgacatcacagtcaatattgct-gccagtgtgtggtg-gtcaaacc
gtggagcagtgggccttgaag-ttcactctccgcgtggatggcaggtggcctggtc-att
cgc---------------------------------------------------------
------------------------ctttgt---gcggttgatt-gggtttaa--------
------------------ttatggttgcggcctgccgatcaccatgctgtttg-------
-tattaacttttaa-ctgtgcagtgtattggttatgagct-gtgt-------gcttc---
cgcaa-----------------ctctggtatcaggctggcttgcgt--tgggc---ta-t
cggtaaaacggtgcccaaag-tgagacttcagaatgt-----------------------
------------------------------------------------------------
------------------------------------
>FJ755809_Potamotrygonocotyle_rarum
------------------------------------------------------------
------------------------------------------------------------
------gtgcaaggcaatgtgatgttatggggtgtgcctagggtcactggtcaactcgaa
gtccaatattgaatgtggcttttgta---tatagcccacagcgggtgataggcccgtgcg
agttgatcgtcagtcatgtta-ag-tggcc-tctagatgca---tgctctatggagtcgg
attgcttgagaatgcagtccaaagttggtgg-tagactccatcaaaggctaaata-ctgg
cacgagtccgatagtaaacaagtaccgtgagggaaagttgaaaagtactctgaag-agag
agtaaatagtacgtgaaaccacatacagg-taaacggatggagtccagctgcgtgctctg
gggacttagctggt-gtgtgcatg-acagatgttatgaa--ctgctactt--gtggcttg
-cc-tataattggcaaat-caagc-ccc------cgcttgattc-acgt----ccgtaat
gtagacggtgtgggctacttgta---------------gtgtctgtttgcatgccagcgt
cattcctcagg-gctgacatcacagtcaatattgct-gccagtgtgtggtg-gtcaaacc
gtggagcagtgggccttgaag-ttcactctccgcgtggatggcaggtggcctggtc-att
cgc---------------------------------------------------------
------------------------ctttgt---gcggttgatt-gggtttaa--------
------------------ttatggttgcggcctgccgatcaccatgctgtttg-------
-tattaacttttaa-ctgtgcagtgtattggttatgagct-gtgt-------gcttc---
cgcaa-----------------ctctggtatcaggctggcttgcgt--tgggc---ta-t
cggtaaaacggtgcccaaag-tgagacttcagaatgt-----------------------
------------------------------------------------------------
------------------------------------
>FJ755810_Potamotrygonocotyle_rionegrense
------------------------------------------------------------
------------------------------------------------------------
------gtgcaaggcaatgtgatgttatggggtgtgcctagggtcactggtcaactcgaa
gtccaatattgaatgtggcttttgta---tatagcccacagcgggtgataggcccgtgcg
agttgatcgtcagtcatgtta-ag-tggcc-tctagatgca---tgctctatggagtcgg
attgcttgagaatgcagtccaaagttggtgg-tagactccatcaaaggctaaata-ctgg
cacgagtccgatagtaaacaagtaccgtgagggaaagttgaaaagtactctgaag-agag
agtaaatagtacgtgaaaccacatacagg-taaacggatggagtccagctgcgtgctctg
gggacttagctggt-gtgtgcatg-acaggtgttataaa--ctgctactt--gtggcttg
-cc-tataattggcaaat-caagc-ccc------cgcttgattc-acgt----ccgtatt
gtagacggtgtgggctatttgta---------------gtgtctgtttgcatgccagcgt
cattcctcaaa-gctgacatcacagtcaatattgct-gccagtgtgtggtg-gtcaaacc
gtggggcagtgggccttgaag-ttcactctccgcgtggatggcaggtggcctggtc-att
cgc---------------------------------------------------------
------------------------ctttgt---gcggttgatt-gggtttaa--------
------------------ttatggttgcggcctgccgatcaccatgctgtttg-------
-tattaacttttaa-ctgtgcagtgtattggttatgagct-gtgt-------gcttc---
cgcaa-----------------ctctggtatcaggctggcttgcgt--tgggc---ta-t
cggtaaaacggtgcccaaag-tgagacttcagaatgt-----------------------
------------------------------------------------------------
------------------------------------
>FJ755807_Potamotrygonocotyle_quadracotyle
------------------------------------------------------------
------------------------------------------------------------
------gtgcaaggcaatgtgatgttatggggtgtgcctagggtcactggtcaactcgaa
gtccaatattgaatgtggcttttgta---tatagcccatagcgggtgataggcccgtgcg
agttgatcgtcagtcatgtta-ag-tggcc-tctagatgca---tgccctatggagtcgg
attgcttgagaatgcagtccaaagttggtgg-tagactccatcaaaggctaaata-ctgg
cacgagtccgatagtaaacaagtaccgtgagggaaagttgaaaagtactctgaag-agag
agtaaatagtacgtgaaaccacatacagg-taaacggatggagtccagctgcgtgctctg
gggacttagctggt-gtgtgcatg-acagatgttatgaa--ctgctgctt--gtggcttg
-cc-aataattggcaaat-caagc-tcc------cgcttgattc-acgt----ccgtaat
gtagacggtgtgggctacttgta---------------gtgtctgtttgcatgccagcgt
cattcctcagg-gctgacatcacagtcaatattgct-gccagtgtgtggtg-gtcaaacc
gtggagcagtgggccttgaag-ttcactctctgcgtggatggcaggtggcctggtc-att
cgc---------------------------------------------------------
------------------------ctttgt---gcggttgatt-gggtttaa--------
------------------ttatggttgcggcctgccgatcaccatgctgtttc-------
-tattaacttttaa-ctgtgcagtgtattggttatgagct-gtgt-------gcttc---
cgcaa-----------------ctctggtatcaggctggcttgcgt--tgggc---ta-t
cggtaaaacggtgcccaaag-tgagacttcagaatgt-----------------------
------------------------------------------------------------
------------------------------------
>JN379519_Potamotrygonocotyle_chisholmae
------------------------------------------------------------
-tcccccagtaacggcg-agtgaaggggg-at-tagcccagcatcgaagcctgcgcct-c
-tttaggtgcaaggcaatgtgatgttatggggtgtgcctagggtcactggtcaactcgaa
gtccaatattgaatgtggcttttgta---tatagcccacagcgggtgaaaggcccgtgcg
agttgaacgccagtcatgtta-ag-tggcc-tctagatgca---tgctctatggagtcgg
attgcttgagaatgcagtccaaagttggtgg-tagactccatcaaaggctaaata-ctgg
cacgagtccgatagtaaacaagtaccgtgagggaaagttgaaaagtactctgaag-agag
agtaaatagtacgtgaaaccacatacagg-taaacggatggagtccagctgcgtgctctg
gggacttagctggt-gtgtgcatg-acagatgttatgaa--ctgctattt--gtggcttg
-cc-tataattggcaaat-caagc-ccc------cgcttgattc-acgt----ccgtaat
gtagacggtgtgggctacttgta---------------gtgtctgtttgcatgccagcgt
cattcctcagg-gctgacatcacagtcaatattgct-gccagtgtgtggtg-gtcaaacc
gtggagcagtgggccttgaag-ttcactctccgcgtggatggcaggtggcctggtc-att
cgc---------------------------------------------------------
------------------------ctttgt---gcggttgatt-gggtttaa--------
------------------ttatggttgcggcctgccgatcaccatgctg-tta-------
-tattaacttttaa-ctgtgcagtgtattggttatgagct-gtgt-------gcttc---
cgcaa-----------------ctctggtatcaggctggcttgcgt--tgggc---ta-t
cggtaaaacggtgcctaaag-tgagacttcagaatgtg--tactggtgt-gaag-gggtg
cgct---ctcgcataaactgtggtgttgtggta---------------------------
------------------------------------
>JN379513_Potamotrygonocotyle_tsalickisi
------------------------------------------------------------
ttcccccagtaacggcg-agtgaaggggg-at-tagcccagcatcgaagcctgcgcct-c
-tttangtgcaaggcaatgtgatgttatggggtgtgcctagggtcactggtcaactcgaa
gtccaataatgaatgtggcttttgta---tatagcccacagcgggtgataggcccgtgcg
agttgatcgtcagtcatgtta-ag-tggcc-tctagatgca---tgctctatggagtcgg
attgcttgagaatgcagtccaaagttggtgg-tagactccatcaaaggctaaata-ctgg
cacgagtccgatagtaaacaagtaccgtgagggaaagttgaaaagtactctgaag-agag
agtaaatagtacgtgaaaccacatacagg-taaacggatggagtccagctgcgtgctctg
gggacttagctggt-gtgtgcatg-acagatgttatgaa--ctgctactt--gtggcttg
-cc-tataattggcaaat-caagc-ccc------cgcttgattc-acgt----ccgtaat
gtagacggtgtgggctgcttgta---------------gtgtctgtttgcatgccagcgt
cattcctcagg-gctgacatcacagtcaatattgct-gccagtgtgtggtg-gtcaaacc
gtggagtagtgggccttgaag-ttcactctctgcgtggatggcaggtggcctggtc-att
cgc---------------------------------------------------------
------------------------ctttgt---gcggttgatt-gggtttaa--------
------------------ttatggttgcggcctgccgatcaccatgctgtttg-------
-tattaacttttaa-ctgtgcagtgtattggttatgagct-gtgt-------gcttc---
cgcaa-----------------ctctggtatcaggctggcttgcgt--tgggc---ta-t
cggtaaaacggtgc----------------------------------------------
------------------------------------------------------------
------------------------------------
>OR131731_32_Heterocotyle_tokoloshei
---------------------------------agcggaggaaaagaaactaacca-gga
ttcccccagtaactgcg-agtgaaggggg-at-tagcccagcatcgaagcctgtgccc-t
-tttgggtgcaaggcaatgtgatgttatggggtgtgcctagggtcactggtcaactcgaa
gtccaatattgaatgtggcttttgta---tatagcccagagcgggtgataggcccgtgcg
agttgattgtcagtcttgtta-tg-tgacc-tctagatgca---tgccctatggagtcgg
attgcttgagaatgcattccaaagttggtgg-tagactccatctaaggctaaata-ctgg
cacgagtccgatagtaaacaagtaccgtgagggaaagttgaaaagtactctgaag-agag
agtaaatagcacgtgaaaccacatacagg-taaacgggtggagtccagctgcgtgttctg
gggacttaaccggt-gtgtgcatg-acagatgttatgaa--ctgctgctt--gtggcttg
-cc-tctaa-tggcaaat-tgggc-ttc------tgctctattc-atat----ccgtctt
gcagacggtatgggctgcttgtg---------------gtgtctgtttgcacgccggcgt
cattcctcaga-gctggcatcacagtcaatattgct-gctagtgtgtgatg-atcaaacc
gtggtgcggtgggccttgaag-ttcaccctccacgtggatggcatgtggcttggtc-gtt
cgc---------------------------------------------------------
------------------------cttcgt---gtggatgatt-gggcttaa--------
----------------a-ttatggttgcggccagccgatcatcatgctgttca-------
-tggtaacatttaa-ctatgcagtgtattggtaatgaggt-gcgt-------gtctt---
aacga-----------------tgctagtatcaggctggctcgcgt--tgaat---ta-t
gcctaaaattgtgctcaacg-tgtggctc-agtatgtg--tattggtgt-tgtgttgacg
cgtt---ctcacataaactgtggtgttgtggtagacgttccacc----------------
------------------------------------
>KT735368_Electrocotyle_whittingtoni
----------------------------------------------------------ga
ttcccccagtaactgcg-agtgaacgggg-at-tagcccagcatcgaagcctatgccc-t
-tttgggtgtaaggccatgtgatgttttggagtgtgcctagggtcactggtcaactcgaa
gtccaatattgaatgtggcttttgta---tatggcccagagcgggtgataggcccgtgcg
agttgattgtttgtcatgtca-ag-tggcc-tctagatgca---cactctatggagtcgg
attgcttgagaatgcagtccaaagttggtgg-taaactccatcaaaggctaaata-ctgg
cgcgagtccgatagtaaacaagtaccgtgagggaaagttgaaaagtactctgaag-agag
agtaaatagtacgtgaaaccacatacagg-taaacgggtggagtccagctgcgtgctctg
aggacttagctggt-gtgtgcatt-acagatgttgtaaa--ctgccgctt--gcggcttg
-tc-tatgc-tgacaagt-tgagcttta------cgcttgattc-acgt----ccgtctt
gtagacggtgtgggctgcttgcg---------------gtgtctgtttgcatgccagtgt
cattccccagg-actgacatcacagtcaatattgct-gctagtgtgtggtg-atcaaaac
gtggagtggtaggcctcgaag-tttaccctctacgtggatggcaggtggcctgttc-gtt
cgc---------------------------------------------------------
------------------------ctttgt---gcggacgatc-gggcttaa--------
----------------a-atgtggttgtggccagccgatcatcatgttgtaca-------
ttgtacacatttaa-ctatgcagtatattggtaatgagtt-gcgt-------gccct---
aacca-----------------cactggtatcaggctggctcgcgt--tgagt---ta-t
gtgtaaaagcgtgctcatcg-tgttgcgtcagtgtgtgtgtacctgtgt-ggtgctggtg
agct---ctcgcataaactgtggtgttgtggtagacgttccacccgacccgtct------
------------------------------------
>KT735369_Electrocotyle_whittingtoni
------------------------------------------------------------
------cagtaactgcg-agtgaacgggg-at-tagcccagcatcgaagcctatgccc-t
-tttgggtgtaaggccatgtgatgttttggagtgtgcctagggtcactggtcaactcgaa
gtccaatattgaatgtggcttttgta---tatggcccagagcgggtgataggcccgtgcg
agttgattgtttgtcatgtca-ag-tggcc-tctagatgca---cactctatggagtcgg
attgcttgagaatgcagtccaaagttggtgg-taaactccatcaaaggctaaata-ctgg
cgcgagtccgatagtaaacaagtgccgtgagggaaagttgaaaagtactctgaag-agag
agtaaatagtacgtgaaaccacatacagg-taaacgggtggagtccagctgcgtgctctg
aggacttagctggt-gtgtgcatt-acagatgttgtaaa--ctgccgctt--gcggcttg
-tc-tatgc-tgacaagt-tgagcttta------cgcttgattc-acgt----ccgtctt
gtagacggtgtgggctgcttgcg---------------gtgtctgtttgcatgccagtgt
cattccccagg-actgacatcacagtcaatattgct-gctagtgtgtggtg-atcaaaac
gtggagtggtaggcctcgaag-tttaccctctacgtggatggcaggtggcctgttc-gtt
cgc---------------------------------------------------------
------------------------ctttgt---gcggacgatc-gggcttaa--------
----------------a-atgtggttgtggccagccgatcatcatgttgtaca-------
ttgtacacatttaa-ctatgcagtatattggtaatgagtt-gcgt-------gccct---
aacca-----------------cactggtatcaggctggctcgcgt--tgagt---ta-t
gtgtaaaagcgtgctcatcg-tgttgcgtcagtgtgtgtgtacctgtgt-ggtgctggtg
agct---ctcgcataaactgtggtgttgtggtagacgttccacccgacccgtctt-----
------------------------------------
>AF026107_Neoheterocotyle_sp
------------------------------------------------------------
------------------------------------------------------------
-------------------tgatgttgtggagtatgcctggggctactaatcaactcgaa
gtccattattgaatgtggctttcgta---tatatcccatagcgggtgataggcccgtgcg
agttgattgtcagttatgata-gt-agcct-tctagatgca---tgctctatggagtcgg
attgcttgagaatgcagtccaaagttggtggttaaactccatcaaaggctaaata-ctgg
cacgagtccgatagcaaacaagtaccgtgagggaaagttgaaaagtactctgaag-agag
agtaaatagtacgtgaaaccacatacaggttaaacgggtggagtccagctgc-tgttctg
tggacttagct-gt-gtgtgtatt-acagatgttgtaaa--ctgccatgt--gtagtttg
-tc-tttaa-tgacaaat-taggc-tta------tgcctaattcaacgt----ccgcttt
gtaagcggtgtgagctatatgtg--------------cgcgtctgtttgcatgccagtgt
cattcctcagg-actgacatcacagtcaatattgct-gccagtgtgtgact-atcaaacc
gtagagtgttgggccttgaag-ctcgcgttctgcgtggatggcaggtggtttggct-gtt
tac---------------------------------------------------------
------------------------ctttgt---gtgaacagtt-gagcttaa--------
----------------a-a-atggcttcggccagccgatggtcatgctgtgta----tat
gtgcttacatttaa-ctgtgcagtatattggtaatgagtg-tcgt-------ggcct---
aattg-----------------cgtgcttatcaggctggtgcatgg--agggt---ta-t
gtgtaacaacatgctcctca-tgtgtcta--gtttgtg--agttacagc-gatgcggttg
cgtc---ttcgcataaac------------------------------------------
------------------------------------
>AF348359_Decacotyle_lymmae
---------------------------------------------gaaactaacca-gga
ttcccccagtaacggcg-agtgaacgggg-at-tagcccaacatcgaagcctatgcct-a
-tttgggtgtaaggcaatgtgatgttatggggtgtgcctagggtcactggtcaactcgaa
gtccaatattgaatgtggcttttgta---tatggcccagagcgggtgataggcccgtgcg
agttgactgttagtcatgttg-ag-tggcc-tctagatgca---tactctgtggagtcgg
attgcttgagaatgcagtccaaagttggtgg-taaactccatcaaaggctaaata-ctgg
cacgagtccgatagcaaacaagtaccgtgagggaaagttgaaaagtactctgaag-agag
agtaaatagtacgtgaaaccacatacagg-taaactggtggagtccagctgcgtgttttg
gggacttagctggt-atgtgaatt-atggatgttgtaaa--ctgctgctt--gtggtttg
-tc-tataa-tgacgagt-tagat-tta------cgtctaattc-atgt----ccatctt
gtagatggtatgtgccacttgta--------------cgcgtctgtttgcatgccagtgt
cattcctcaaa-gctgacatcacagtcaatactgct-gctagtgtatgatg-atcaaacc
gttgaatagtgggccttgaag-ttcattttcaacgtggatggcaggtggtttggct-att
cgc---------------------------------------------------------
------------------------ctttgt---gtgaatagtt-gagcttaa--------
----------------a-a-atggctgcggccagccgatcatcatgctgta-------tt
ttgcttacatttaa-ctatgcagtgtattggtaatgagta-ttgt-------ggcct---
aatgg-----------------tgctgatttcaggctggctcacgc--ggggt---ta-t
gtgtaaaagcgtgctcaacg-tgtggcttcagtttgtt--tcttggtat-catgcggtta
catc---ttaacataaactgtggtgttgtggta---------------------------
------------------------------------
>AF348358_Decacotyle_tetrakordyle
---------------------------------------------gaaactaacca-gga
ttcccccagtaacggcg-agtgaaggggg-ag-cagcccaacatcgaagcctatgcct-a
-tttgggtgtaaggcaatgtgatgttatggggtatgcctagggtcactgatcaactcgaa
gtccaatattgaatgtggcttttgta-atttcggcccatagcgggtgataggcccgtgcg
agttgattgttagtcatgttg-ag-tgacc-tctagatgca---tgctctatggagtcgg
attgcttgagaatgcagtccaaagttggtgg-taaactccatcaaaggctaaata-ctgg
cacgagtccgatagcaaacaagtaccgtgagggaaagttgaaaagtactctgaag-agag
agtaaatagtacgtgaaaccacatatagg-taaactggtggagtccagctgcgtgttttg
gggacttaactggc-atgtgaatc-atctgtgttgtaaa--ctaccactt--gttgcttg
-tc-tataa-tgacaatt-taggc-tta------cgcctaaatc-atgt----ccatctt
gtagatggtatgtgcatcatgtg--------------tgtgtttgttttcatgccagtgt
cattcctcaga-actgacatcacagtcaatactgct-gctagtgtgtgatg-attaaacc
gttgagtggtgggccttaaag-ttcactcttaacgtggatggcagatggtttgact-att
cac---------------------------------------------------------
-------------------------cttgt---gtgtatagtt-aagcttaa--------
----------------a-a-atggttgcggccagccgatcatcatgttgtaaa-----tt
ctgcttacatttaa-ctatgcagtgtattggtcatgaacatttgt-------ggcct---
aataa-----------------tattgatttcaacctggctcatag--tgagt---ta-t
gtgtaaaagcgtgctcaatg-tgtggcttcagtttgtt--tattgttat-tatgcggttg
catg---ttaacataaactgtggtgttgtggta---------------------------
------------------------------------
>AF348357_Decacotyle_floridana
---------------------------------------------gaaactaacca-gga
ttcccccagtaacggcg-agtgaaggggg-atatagcccaacatcgaagcctatgcct-a
-tttgggtgtaaggcaatgtgatgttatggggtatgcctagggtcactggtcaactcgaa
gtcctattttgaatgtggcttttgtatattatggcccatagcgggtgataggcccgtgcg
agttgactcttagatgtgatg-ag-tggcc-tctagatgca---tgctctatggagtcgg
attgcttgagaatgcagtccaaagttggtgg-taaactccatcaaaggctaaata-ctgg
cacgagtccgatagcaaacaagtaccgtgagggaaagttgaaaagtactctgaag-agag
agtaaatagtacgtgaaaccacttacagg-taaactggtggagtccagctgcgtgtttta
gggacttagctggt-atgtgaat--acggatgttgtatt--ctgctactt--gtggcttg
-tc-tataa-agacaaat-tagac-tta------tgtctaatgc-atgt----ccattgt
gtatatggtatgcgctgcttgta--------------cgcgtctgtttgcattccagtgt
cattccttaaa-actgacatcacagtcaatactgct-gctagtatgtgatg-atcaaacc
gttgaatggtgggccttgaag-ttcacgttcaatgtggatggcaggtggtttggct-att
cgc---------------------------------------------------------
------------------------ctttgt---gtggatagtt-gagcttaa--------
----------------a---atggctgcggcctgccgattatcatgttgtg-------ac
ttgcttacattcaa-ctatgcagtgtattggtaaagagta-ttgc-------ggcct---
aatag-----------------tatgtgcatcaggctggctcacgc--ggagt---ta-t
gtgtaaaagcgtgcacagta-tgtgggttcagtttctt--tgtgaatat-tatacggtct
catc---tttgcataaactgtggtgatgtggta---------------------------
------------------------------------
>LC428038_Neoheterocotyle_quadrispinata
------------------------------------------------------------
------------------------------------------------------------
-------------------tgatgttatggggtatgcctggggtcactgatcaactcgaa
gtccattattgaatgtggctttggta---tatagcccaaagcgggtgataggcccgtgcg
agttgattgtcagtcatgat--gg-tgacctcctagatgca---tgctccgtggagtcgg
attgcttgagaatgcagtccaaagttggtgg-taaactccatcaaaggctaaata-ctgg
cacgagtccgatagcaaacaagtaccgtgagggaaagttgaaaagtactctgaag-agag
agtaaatagtacgtgaaaccacatacagg-taaactggtggagtccagctgcgtgttttg
gggacttagctggt-gtgtgtatt-gcagatgttgtaaa--ctgctgcgt--gtggcttg
-tc-tataa-tggcaagt-taggc-tta------cgcctaattc-acgt----ccgttat
gtatgcggtgtgagccttgcgtg--------------tgcgtctgtttgcacgccagtgt
cattcctcagg-actgacatcacagtcaatattgct-gctagtgtgtgatg-accaaacc
gtagaatgtcgggccttgaag-ctcgctatctgcgtggatggcaggtggtttggcc-gtt
cgc---------------------------------------------------------
------------------------ctttgt---gtggacggtc-gaacttaa--------
----------------a-c-atggctacggccagccggttatcatgctgtgta-----ca
ttgcttacatttaa-ctgtgcagtatattggtaatgagtg-tcgt-------ggcct---
aatcg-----------------cgtgagtgtcaggcttgctcatgg--agggt---ta-t
gtgtaacaacatgctcgtcg-tgtggcttt-gtctgta--tgttcgcgt-ggtgcggttg
cgta---ttcgcataaac------------------------------------------
------------------------------------
>OR351733_34_Scuticotyle_cairae
-----------------ttaagcatatcagtaaagcggaggaaaagaaactaacca-gga
ttcccccagtaacggcg-agtgaacgggg-at-tagcccagcatcgaagcctatgtcc-a
-tttgggtgtaaggcaatgtgatgttatggagtatgcctggggtcactgatcaactcgaa
gtccaatattgaatgtggctttcgta---tttggcccagagcgggtgataggcccgtgcg
agttgattgtcagttatgaat-ag-tggcctcctagatgca---tgctccgtggagtcgg
attgcttgagaatgcagtccaaagttggtgg-taaactccatcaaaggctaaata-ctgg
cacgagtccgatagcaaacaagtaccgtgagggaaagttgaaaagtactctgaag-agag
agtaaatagtacgtgaaaccacatacagg-taaactggtggagtccagctgcgtgtcttg
gggacttagccggt-gtgtgtaat-acagatgttgtaaa--ctgccacgc--gtggcttg
-tc-tataa-tggcaagt-taggt-tta------tgcctaattc-gttt----ccgcttt
gtatgcggagtgggctatgcgtg--------------tgcgtctgtttgcatgccggtgt
cattcctcagg-actgacatcacagtcaatattgct-gctagtgtgtgatg-accaaacc
gtagagtggtgggccttgaag-ctcgcattctgcgtggatggcaggtggtttggcc-gtt
cgc---------------------------------------------------------
------------------------ctttgt---gtggatggtt-gaacttaa--------
----------------a-c-atggctacggccagccggtcatcatgctgtgta-----ca
ttgcttacatttaa-ctatgcagtatattggtaatgagcg-tcgt-------ggcct---
aattg-----------------cgctgacatcaggcgggttcgcga--agggt---ta-t
gtgtaacagcatgctcatcg-tgtggcttt-gtttgtg--tgttggtgt-ggtgcggttg
cgtc---ttcgcataaactgtgktgttgtggtagacgttccacctgacccgtcttga---
------------------------------------
>OR351737_38_Neoheterocotyle_robii
g----------ctgaatttaagcatatcagt-aagcggaggaaaagaaactaacca-gga
ttcccccagtaacggcg-agtgaacgggg-at-tagcccagcatcgaagcctatgtcc-a
-tttgggtgtaaggcaatgtgatgttatggagtatgcctggggtcactgatcaactcgaa
gtccaatattgaatgtggctttggta---tatgtcccaaagcgggtgataggcccgtccg
agttgattgtcagtcatgat--gg-tgaccttctagatgca---tgctccgtggagtcgg
attgcttgagaatgcagtccaaagttggtgg-taaactccatcaaaggctaaata-ctgg
cacgagtccgatagcaaacaagtaccgtgagggaaagttgaaaagtactctgaag-agag
agtaaatagtacgtgaaaccacatacagg-taaacgggtggagtccagctgcgtgtcttg
gggacttagctggt-gtgtgcatg-acggatgtggtaaa--ctgccacgg--gtggcttg
-tc-ttcaa-tgacaaat-taggt-tta------tgcctaattc-acgt----ccgcttt
gtaagtggtgtgggctatgcgtg--------------ggcgtctgtttgcatgccagtgt
cattcctcaag-actgacatcacagtcaatattact-gctagtgtgtgacg-accaaacc
gtagagtgttgggcctcgaag-ctcgcattctgcgtggatggcaggtggtttgccc-gtt
cgc---------------------------------------------------------
------------------------ctttgt---gtggacggtc-gagcttaa--------
----------------a-c-atggcttcggccagccggttgtcatgctgtgta-----tc
ttgtctacatttaa-ctgtgcagtgtattggtaatgagtg-tcgt-------ggcct---
aactg-----------------cgtggacatcgggccggtccgcgg--ggagt---ta-t
gtgtaacagcatgctcatcg-tgtggccgt-gtctgtg--tgtttgcgt-ggtgcggttg
cgtc---ttcgcataaactgtggtgtagtggtagacgttccacctgac------------
------------------------------------
>AF348364_Troglocephalus_rhinobatidis
---------------------------------------------gaaactaacca-gga
ttcccccagtaacggcg-agtgaaggggg-at-tagcccagcatcgaagcctatgtcc-g
-tttgggtataaggcaatgtgatgttgtggggtacgcctggggtcactgatcaactcgaa
gtccaatattgaatgtggctttggta---tttgtcccatagcgggtgataggcccgtgcg
agttgattgtcagctatgac--ag-tggccttttagatgcg---tgctccgtggagtcgg
attgcttgagaatgcagtccaaagttggtgg-taaactccatcaaaggctaaata-ctgg
cacgagtccgatagcaaacaagtaccgtgagggaaagttgaaaagtactctgaag-agag
agtaaatagtacgtgaaaccacatacagg-taaacgggtggagtccagctccgtgttctg
tggacttagctggt-gtgtgcatc-acagatgttgtaaa--ctgccgcgt--gtggcttg
-tc-tacaa-tgacgagt-taggc-gta------tgcctaatac-atgt----ccgcttt
gtaagcggtgtgagccatgcgtg--------------tgcgtctgtttgcatgccagtgt
cattcctcagg-actgacatcacagtcaatattgct-gccagtgtgtgatc-gccaaacc
gtagggtgttgggccttgaag-ctcgcatcttgcgtggatggcaggtggtttagct-gtt
tac---------------------------------------------------------
------------------------cttttg---gtggacagtc-ggacttaa--------
----------------a-a-atggcttcggccagccggcgatcatgctgtgta-------
ttgcttacattaaa-ctgtgcagtgtattggtaatgagta-tcgc-------ggcct---
aattg-----------------cgtgagcatcggcagggtccacgg--gaagt---ta-t
gtgtaacagcatgcttttcg-cgtggcttt-gtt--tg--tgtttgcgt-ggtgcggttg
cgtc---ttcgcataaactgtggtgttgtggta---------------------------
------------------------------------
>AF026110_Troglocephalus_rhinobatidis
-----------------------------------------------aacwaaccatgga
ttcccccagtaacggcg-agtgaaggggg-at-tagcccagcatcgaagcctatgtcc-g
-tttgggtataaggcaatgtgatgttgtggggtacgcctggggtcactgatcaactcgaa
gtccaatattgaatgtggctttggta---tttgtcccatagcgggtgataggcccgtgcg
agttgattgtcagctatgac--ag-tggccttctagatgcg---tgctccgtggagtcgg
attgcttgagaatgcagtccaaagttggtgg-taaactccatcaaaggctaaata-ctgg
cacgagtccgatagcaaacaagtaccgtgagggaaagttgaaaagtactctgaag-agag
agtaaatagtacgtgaaaccacatacagg-taaacgggtggagtccagctgcgtgttctg
tggacttagctggt-gngtgnatc-acagatgttgtaaaactgcccgcgt--gtggcttg
ttc-tacaa-tgacgagt-taggc-gta------tgcctaatac-atgt----ccgcttt
gtaagcggtgtgagccatgcgtg--------------tgcgtctgtttgcatgccagtgt
cattcctcagg-actgacatcacagtcaatattgct-gccagtgtgtgatc-gccaaacc
gtagggtgttgggccttgaag-ctcgcatcttgcgtggatggcaggtggtttagct-gtt
tac---------------------------------------------------------
------------------------cttttg---gtggacagtc-ggacttaa--------
----------------a-a-atggcttcggccagccggcgatcatgctgtgta-------
ttgcttacattaaa-ctgtgcagtgtattggtaatgagta-tcgc-------ggcct---
aattg-----------------cgtgagcatcggcagggtccacgg--gaagt---ta-t
gtgtaacagcatgcttttcg-cgtggcttt-gtt--tg--tgtttgcgt-ggtgcggttg
cgtc---ttcgcataaactgtgg-------------------------------------
------------------------------------
>AF348361_Neoheterocotyle_rhinobatidis
------------------------------------------------------------
------------------------------------------------------------
-------------------tgatgttgtggggtacgcctggggtcactgatcaactcgaa
gtccaatattgaatgtggctttggta---tatgtcccatagcgggtgataggcccgtgcg
agttgattgtcagttatgat--ag-tggccttctagatgcg---tgctccgtggagtcgg
attgcttgagaatgcagtccaaagttggtgg-taaactccatcaaaggctaaata-ctgg
cacgagtccgatagcaaacaagtaccgtgagggaaagttgaaaagtactctgaag-agag
agtaaatagtacgtgaaaccacatacagg-taaacgggtggagtccagctgcgtgttctg
tggacttagctggt-gtgtgcatt-acagatgttgtaaa--ctgccatgt--gtagcttg
-tc-tacaa-tgacaaat-taggc-tta------tgcctaatac-acgt----ccgcttt
gtaagcggtgtgagctatacgtg--------------cgcgtctgtttgcatgccagtgt
cattcctcagg-actgacatcacagtcaatattgct-gccagtgtgtgact-atcaaacc
gtagagtgttgggccttgaag-ctcgcattctgcgtggatggcaggtggtttagct-gtt
tac---------------------------------------------------------
------------------------ctttgg---gtgaacagtt-gaacttaa--------
----------------a-a-atggcttcggccagccgatgatcatgctgtgta-----ta
tggcttccattaaa-ctgtccagagtattggtaataagta-tctg-------ggcct---
aatgg-----------------cgtgagcataggcagggtcatcga--gaagt---ta-t
gtgtaccagcatgcttttag-cggggta---gtgtgtg--agtttgagt-ggtgcggttg
cgtc---ttcgcataaac------------------------------------------
------------------------------------
>OR351735_36_Brancheocotyle_imbricata
g----------ctgaatttaagcatatcagt-aagcggaggaaaagaaactaacca-gga
ttcccccagtaacggcg-agtgaacgggg-at-tagcccagcatcgaagcctacgtcc-a
-tttgggtgtaaggcaatgtgatgttatggggtatgcctggggtcgctgatcaactcgaa
gtccaatattgaatgtggctttggta---tatgtcccagagcgggtgataggcccgtgcg
agttgattgtcagtaatgact-ag-tggcctcctagatgca---tgccccgtggagtcgg
attgcttgagaatgcagtccaaagttggtgg-taaactccatcaaaggctaaata-ctgg
cacgagtccgatagcaaacaagtaccgtgagggaaagttgaaaagtactctgaag-agag
agtaaatagtacgtgaaaccacatacagg-taaactggtggagtccagctgcgtgttctg
gggacttagccggt-gtgtgtaaa-acagatgttgtaaa--ctgccacgc--gtagcttg
-tc-tgtaa-tggcaagt-caggc-tta------cgcctgattc-acgt----ccactgt
gcatgtggtgtgggctgtgcgtg--------------tgtgtctgtttgcatgccggtgt
cattcctcagg-actgacatcacagtcaatattgct-gctagtgtgtgatc-accaaagc
gcagagtgttgggccttgaag-ctcgcgttctgcgtggatggcaggtggtttgacc-gtt
cgc---------------------------------------------------------
------------------------ctttgt---gtggatggtc-gaacttaa--------
----------------a-a-atggctacggccagccggtggtcatgctgtgta------c
ttgcttacatttaa-ctatgcagtatattggtaacgagtg-ttgc-------ggctc-aa
aactg-----------------tggcgacattgaacgggctcgcgg--tgggt---ta-t
gcgtaactgcatgctcgtcg-tgtggttcg-ctttctg--tgttgctgcagatgaggctg
cctc---ttcgcataaactgtggtgttgtggtagacgttccacctgacccgtc-------
------------------------------------
>AF348363_Neoheterocotyle_rhynchobatis
------------------------------------------------------------
------------------------------------------------------------
-------------------tgatgttatggggtatgcctggggtcactggtcaactcgaa
gtccaatattgaatgtggctttggta---tttatcccatagcgggtgataggcccgtgcg
agttgattgtcagttatgac--gg-tggcc-tctagatgca---tgctccgtggagtcgg
attgcttgagaatgcagtccaaagttggtgg-taaactccatcaaaggctaaata-ctgg
cacgagtccgatagcaaacaagtaccgtgagggaaagttgaaaagtactctgaag-agag
agtaaatagtacgtgaaaccacatacagg-taaacgggtggagtccagctgcgtgttctg
tggacttagctggt-gtgtgtatt-acagatgttgtaaa--ctgccacgt--gtagcctg
-tc-tgcaa-aggcaggt-taggc-cta------tgcctaattc-atgt----ccgcctt
gtaggtggtgtgagccgcgcgtg--------------tgcgtctgtttgcatgccagtgt
cattctgcaaa-actgacatcacagtcaatattgct-gccagtgtgtgact-accaaacc
gtagagtgttgggccttgaag-cccgcattctgcgtggatggcaggtggtgcggct-att
cac---------------------------------------------------------
------------------------ccttgg---gtgggtagtt-gaacttaa--------
----------------a-a-atggcttcggccagccggtggtcatgctgta-------ac
ttgcttacatttaa-ctgtgcggtgtattggtaatgagcg-tcgt-------gacct---
aattg-----------------cgtgttcatcagataggcgcatgg--ggagt---ta-t
gtgtaacagcatgcttctcg-tgtgaccgc-atctgtg--tgttcgcgt-ggtgtggttg
tgtc---ttcgcataaac------------------------------------------
------------------------------------
>AF348362_Monocotylidae_sp
------------------------------------------------------------
------------------------------------------------------------
-------------------tgatgttatggagtatgcctggggtcactgatcaactcgaa
gtccaatattgaatgtggcttttgta---tttggcccaaagcgggtgataggcccgtgcg
agttgattgtaagctatgtct-ag-tggccttctagatgca---tattccgtggagtcgg
attgcttgagaatgcagtccaaagttggtgg-taaactccatcaaaggctaaata-ctgg
cacgagtccgatagcaaacaagtaccgtgagggaaagttgaaaagtactctgaag-agag
agtaaatagtacgtgaaaccacatacagg-taaactggtggagtccagctgcgtgttttg
gggacttagctggt-gtgtgcatt-acagatgttgtaaa--ctgctacat--gtggcttg
-ct-tctaa-tggcaagt-taggc-tta------tgcctaattc-atgt----ccgcctt
gtaggcggtatgggctatatgta--------------ggtgtctgtttgcatgccagtgt
cattcctcaag-actgacatcacagtcaatattact-gctagtgtgtgatg-gtcaaacc
gtcgagtgatgagccttgaag-ttcgtcctctacgtggatggcaggtggtttgatc-gtt
tgc---------------------------------------------------------
------------------------ctttgt---gtggacgatt-gaacttaa--------
----------------a-gtatggttacgaccagccgatcatcatgttgta-------ct
ttgcttacattaaa-ctgtgcagtatattggtaatgagtg-ccgt-------ggcct---
aacag-----------------cgttgataccgtattgttacgcgt--tgagt---ta-t
gtgtaaaagcgtgcttaatg-cgtgactt--gtatgtg--tattggcgt-ggtgcggttt
cgtc---tttgcataaac------------------------------------------
------------------------------------
>AF348360_Heterocotyle_capricornensis
---------------------------------------------gaaactaacca-gga
ttcccccagtaacggcg-agtgaacgggg-at-tagcccagcatcgaagcctatgcct-a
-tttgggtgtaaggcaatgtgatgttatggggtacgcctagggtcactgatcaactcgaa
gtccaatattgaatgtggc-tttgta---tttggcccaaagcgggtgataggcccgtgcg
agttgattgttagtcatgtta-ag-tggcc-tttagatgca---tgctctatggagtcgg
attgcttgagaatgcagtccaaagttggtgg-taaactccatcaaaggctaaata-ctgg
cacgagtccgatagcaaacaagtaccgtgagggaaagttgaaaagtactctgaag-agag
agtaaatagcacgtgaaaccacatacagg-taaactggtggagtccagctgcgtattgtg
aggacttagctggt-gtgtgcact-gtggatattgtgaa--ttgctgttg--atggtttg
-tc-tttaa-tgacaaat-tgggcatta------gtctcaattc-atgt----ccgtctt
gtagatggtatgagctattttcg---------------gcgtctgttcacatgccagtgt
cattccttgca-attgacatcacagtcaatattgct-gctagtgtgtgatg-gtcaaacc
gtggagtggtgggccttgaag-ttcactctctacgcggatggcaggtggcttgatt-att
tgc---------------------------------------------------------
------------------------ctttgt---gtgaataatt-aggcttaa--------
----------------a-ttatggttgcgaccagccgatcatcatgctgtgtaa------
-tgtttacatttaa-ctatgcagtatattggtaatgatat-tcat-------gactt---
aacaa-----------------ttctattatcagattggctcgcgt--ggagt---ta-t
gtgtaaaagcgtgctcagcg-tgtggtatcagtctgta--tattagtttttgtacggtta
tgtt---ttcacataaactgtggtgttatggta---------------------------
------------------------------------
>OR351739_Myliocotyle_pteromyleai
---------------------gcatatcagt-aagcggaggaaaagaaactaacca-gga
ttcccccagtaacggcg-agtgaacgggg-at-tagcccagcatcgaagcctatgcct-g
ttttgggtataaggcaatgtgatgttatggggtgtgcctagggtcactggtcaactcgaa
gtccaatattgaatgtggcttttgta---tatagcccagagcgggtgataggcccgtgcg
agttgattgttagtcatgtta-ag-tggcc-tctagatgca---tgctctatggagtcgg
attgcttgagaatgcagtccaaagttggtgg-tagactccatcaaaggctaaata-ctgg
cacgagtccgatagcaaacaagtaccgtgagggaaagttgaaaagtactctgaag-agag
agtaaatagtacgcgaaaccacatacagg-taaacgggtggagtccagctgcgtgttttg
gggacttaactggt-gtatgcatt-acagatgttataaa--tttccgctt--gtggtttg
-tc-tataa-tggcaagt-tgggc-ctc------agctcaattc-atgt----ctgtttt
gtaaacagtatgagctgcttgcg---------------gtgtctgtttatatgccagtgt
cattcctctta-actgatatcacagtcaatattgct-gctagtgtgtgata-gtcaaacc
gtggagctgcgagccttgaag-ttcgcactctacgtggatggcaggtggcttgatt-ata
cac---------------------------------------------------------
-----------------------attttat---gtgaataatt-aggcttaa--------
----------------a-atatggttgtggccagccgattatcatgctgttta-----ta
-tattaacattcaa-ctatgcagtatattggtaatgtatt-gtgt-------gcctt--c
aacaa-----------------cacttgtatcagactggctcatgt--tgagt---ta-t
gtgtaacaacgtgctcgatg-tgtggcttcagtttgtg--tacttgtgc-gttgctggta
tgct---ttctcataaactgtggtgt----------------------------------
------------------------------------
>OK018174_Peruanocotyle_pelagica
------------------------------------------------------------
------------------------------------------------------------
-------------------tgatgttatgggacgtgcctagggtcactgatcaactcgaa
gtccaatattgaatgtggcttttgta---ttcggcccacagcgggtgataggcccgtgcg
agttgattgtcagtcctgtct-ag-tggcc-tctagatgca---cgtcctatggagtcgg
attgcttgagaatgcagtccaaagttggtgg-taaactccatcaaaggctaaata-cctg
cacgagtccgatagcaaacaagtaccgtgagggaaagttgaaaagtactctgaag-agag
agtaaatagtacgtgaaaccacatacagg-taaacgggtgtagtccagctgcgtgtcccg
tggacttagctggt-atgtgtat--acggatgttgaaaa--ctgccgtat--a-gccttc
-gc-gccaa-ttgcgagt-taggc-tta------tacctaaccc-atgg----ccgttgt
gtaggcggtatgggtggctatcg---------------gtgtctgtttgcataccagtgt
ccttcctcggg-actgacatcacagtcaatattact-gctagtgtgtgatg-accaaacc
gtggagcggtgggcctccgtg-ctcactctctacgtggatggcaggtggcttggca-gtt
cgc---------------------------------------------------------
------------------------cttggt---gtggacagtc-gagcttaa--------
----------------c-c-atggctccggccagccggttatcatgctgcatc-------
-tgcttgcatttaa-ctgcgcagtgtattggtaatgagta-tcgt-------ggcct---
agctg-----------------tgttgattccacacgggttcgcat--tgagt---ta-t
gtgtaaaagcgtgctcgacg-cgtgacta--gtgtgtg---attgatac-agtgcggtaa
cgtc---attgcataaac------------------------------------------
------------------------------------
>AF348350_Clemacotyle_australis
---------------------------------------------gaaactaacca-gga
ttcccccagtaacggcg-agtgaacgggg-at-aagcccagcatcgaagcctatgcct-a
-tttgggtgtaaggcaatgtgatgttatggagtgtacctagggttactgatcaactcgaa
gtccaatattgaatgtggcttttgta---tttggcccagagcgggtgaaaggcccgtgcg
agttgattgttagacaagtct-agttaacc-tctagatgtg---cactctgtggagtcgg
attgcttgagaatgcagtccaaagttggtgg-taaactccatcaaaggctaaata-ctgg
cacgagtccgatagtaaacaagtaccgtgagggaaagttgaaaagtactctgaag-agag
agtaaatagtacgtgaaaccacttacagg-taaactggtggagtccagctgcgtgtcttt
gggatttagctggt-gtgt--------------tttaaa--atacaacta--gtggtttg
-tc-tataa-tgacaagtgagggt-tca------cgcccgattc-atgt----ccaattt
gtagttggaatgagctgctagtt-------------taaaaagtatttgcatgccagtgc
catttccttag-actgacatcacagtcaatatagct-gctagtgtgtgatg-atcaaacc
gtggaatggtgggcattcatg-ctcatcttctacgtggatggcaggtggctagata-gct
tgc---------------------------------------------------------
-------------------------ttcgt---gtcggctatt-tggtttaa--------
----------------a-a-atggttgcggccagccgatcatcatgctgttt--------
-agtttgcatttaa-ctatgcagtatattgctaacgagta-tcgc-------gttct---
aacaa-----------------tgcaattatttatctagctcatgg--ttgat---ta--
-tgtcaaaacgtgtcggttg-tgcagatttagtttaaa--tgattgtac-tgtgcgaaag
tgtt---ctcacataaactgtggtgttgtggta---------------------------
------------------------------------
>AF348352_Dendromonocotyle_octodiscus
---------------------------------------------gaaactaacca-gga
ttcccccagtaacggcg-agtgaacgggg-ag-tagcccagcatcgaagcctatgcgt-g
-ttttcgtataaggcaatgtgatgttatggggtgtacctagggtcactggtcaactcgaa
gtccaatattgaatgtggcttttgta---tttggcccagagcgggtgaaaggcccgtgcg
agttgactgttagataagtct-ag-tggcc-tctagatgtg---cactctatggagtcgg
attgcttgagaatgcagtccaaagttggtgg-taaactccatcaaaggctaaata-ctgg
cacgagtccgatagtaaacaagtaccgtgagggaaagttgaaaagtactctgaag-agag
agtaaatagtacgtgaaaccacttacagg-taaactggtggagtccagctgcgtgtcttt
gggacttagccggc-gtgtct-------------------tatgcaccca--gtagtttg
-tc-ttcaa-tggcaaat-tgagt-tcg------cgctcaattc-atga----tcagctt
gtagttgatgtgagcttctggta----------------gttgtatttgcataccggtgt
catttcctttg-actgacatcacagtcaatatcgct-gctaatgtgtgatg-atcaaacc
gtgaaatggggagccttgaag-ttcaccttttacgtggatggcaggtggtctaatt-att
cgc---------------------------------------------------------
-------------------------ctcgt---gtggatattt-agacttaa--------
----------------a-a-atggttgcggccagccgatcatcatgccgat---------
-gttttgcattcaa-ttatgcagtatattgaaaatgagta-gcgc-------tgcca---
agcaa-----------------ttcgattattcggctgactcatgt--tggat---ta-t
gt-ttaaagcgtgtccgata-tgcagttc-ggttcgag--tggttgggt-tgtgaaacag
tgtt---cttacataaactgtggtgttgtggta---------------------------
------------------------------------
>AF348353_Monocotyle_corali
---------------------------------------------gaaactaacca-gga
ttcccccagtaacggcg-agtgaaggggg-at-tagcccagcatcgaagcctgcgccc-g
-attgggtgcaaggcaatgtgatgtttcggtgtatgcctagggtcaccggtcaactcgaa
gtccaatattgaatgtggcttattta---tttggcccacagcgggtgaaaggcccgtgcg
agttggctgttagtcatgttatgg-tggcc-tctagatgca---tgcgctgtggagtcgg
attgcttgagaatgcagtccaaagttggtgg-taaactccatcaaaggctaaata-ctgg
cacgagtccgatagcaaacaagtaccgtgagggaaagttgaaaagtactctgaag-agag
agtaaccagtccgtgaaaccacatacagg-taaactggtggagtccagctgcgtgttctg
gagacatagctggc-gtgcta--------------------tggccgcgc--atggtttg
-cc-gttaa-aggcaagt-tgggt-ctg------cgcctgattc-gtgt-----tgcgtt
gtacgcgacgcgagccgtgcagt---------------gcgcgt-tttgcatgcaagtgt
ctctcttcaga-actggcatcacagtcaatgttact-gctagtgtgtgatg-gtcaaagc
gtcgaatggtgggcctcgaag-ctcaccttctgcgtggatggcaggtggttcattt-gtt
tgc---------------------------------------------------------
-------------------------cttgt---gtaaatgagt-gggcttaa--------
----------------a-t-ttggttgtggccggccgactatcatgcaggttta------
-tttatgcatttca-ccatgcagtacattggggacgcgta-gcgt-------tgctt---
aacca-----------------tttgaatgtcctgctggcccgcgt--ccggt---ta-t
gtgtaaaagcgtgccgaatg-tgtggcttagttatggg--tgttaagat-ggtgcagccg
cgtc---gttgcataaactgtggtgttgtggta---------------------------
------------------------------------
>AF348355_Monocotyle_helicophallus
---------------------------------------------gaaactaacca-gga
ttcccccagtaacggcg-agtgaacgggg-at-tagcccagcatcgaagcctatgcct-a
-ctttggtataaggccatgtgatgttttggggtgtgcctagggtcgcctgtcaactcgaa
gtccaatattgaatgtggcttatgta---tttggcccagagcgggtgaaaggcccgtgcg
agttggctgttagtcatgttacgg-cggcc-tctagatgca---cactctgtggagtcgg
attgcttgagaatgcagtccaaagttggtgg-taaactccatcaaaggctaaata-ctgg
cacgagtccgatagcaaacaagtaccgtgagggaaagttgaaaagtactctgaag-agag
agtaaatagtacgtgaaaccacatacagg-taaactggtggagtccagctgcgtgtcttg
gggacttagctgat-gtgcaa--------------------aagcaatgt--gcggtttg
-tc-tttaa-tggcaagt-caggt-ttg------cgcct-attc-atgt----tcacctt
gtaggtgatgtgagctgtgca-------------------aagtgtatgcatatcagtgt
ctttcctcaag-gctgacatcacagtcgatactgct-gctagtgtgtgatg-gttaaacc
gcggagcgatgggccttgaag-ttcatcttccgtgtggatggcaggtggtttgatt-gtt
tgc---------------------------------------------------------
-------------------------cttgt---gtggacaatt-agacttaa--------
----------------a-a-atggctgcggccagccgatcatcatgcagat---------
-gtgttgcattcaa-ctatgcagtgtattggtgaagagtt-tctc-------tgctc---
aacag-----------------ctgtactgtcctactggtccactg--gcggt---ta-t
gtgtaaaagcgtgccgactg-tgcgactc-ggtgtgga--tgttgcggt-tgtgcggtgg
tgtt---ctcgcataaactgtgatgttgtggta---------------------------
------------------------------------
>AF348356_Monocotyle_multiparous
---------------------------------------------gaaactaacca-gga
ttcccccagtaacggcg-agtgaacgggg-at-tagcccagcatcgaagcctatgcct-a
-ttttggtgtaaggccatgtgatgttttggggtatgcctagggtcgcctgccaactcgaa
gtccaatattgaatgtggcttatgta---tttggcccagagcgggtgaaaggcccgtgcg
ggttggctgttagtcatgtta-gg-cgacc-tctagatgca---tgctctgtggagtcgg
attgcttgagaatgcagtccaaagttggtgg-taaactccatcaaaggctaaata-ctgg
cacgagtccgatagcaaacaagtaccgtgagggaaagttgaaaagtactctgaag-agag
agtaaatagtacgtgaaaccacttacagg-taaactggtggagtccagctgcgtgttctg
gggacttagctggt-gtgcaa--------------------aagctatgt--gcggcttg
-ct-gttaa-cggcaagt--aggc-tta------cgcct-attc-atgt----ttgccat
gtaggtgatatgagtcgtgca-------------------atgtgtatgcacgccagtgt
ctttcctcagg-actggcatcacagtcgatacagct-gctagtgtgtgatg-gtcaaacc
gcggagcgatgggccttgaag-ctcatcttccgtgtggatggcaggtggtttggtt-gtc
cgt---------------------------------------------------------
-------------------------cttgt---gcggtcaatt-ggacttaa--------
----------------a-c-atggttccgaccagccgactatcatgcagat---------
----ttgcattcaa-ctatgcagtatatcggtgaagagtt-tctc-------tgccc---
agcgg-----------------cttttgcgtcctgctggctcacag--gcggt---ta-c
gtgtaaaagcgtgccggatg-tgtggctc-ggcacgga--tgtagaggt-tgtgcggtgg
tgtt---ctcacataaactgtgatgttgtggta---------------------------
------------------------------------
>AF348351_Dendromonocotyle_ardea
---------------------------------------------gaaactaacca-gga
ttcccccagtaacggcg-agtgaacgggg-at-tagcccagcatcgaagcctatgcct-g
-tttgggtgtaaggcaatgtgatgttatggggtgtacctagggtcgctggtcaactcgaa
gtccaatattgaatgtggcttttgta---tttggcccagagcgggtgaaaggcccgtgcg
agttgactgttagtcaagtct-ag-cgtcc-tctagatgtg---cactctgtggagtcgg
attgcttgagaatgcagtccaaagttggtgg-taaactccatcaaaggctaaata-ctgg
cacgagtccgatagcaaacaagtaccgtgagggaaagttgaaaagtactctgaag-agag
agtaaatagtacgtgaaaccacttacagg-taaactggtggagtccagctgcgtgctgtt
gggacttagctggg-gtgtataaa-----------------atgctccca--ttggtcgg
-tcttataa-tggccggt-tgagt-tca------cgctcaattc-atgt----ctgtttt
gctggcagtatgaatcagtggag-----------------tggtgtttgcacgccagtgt
attttccttcg-gctgccatcacagtcgatatcgct-gctaatgtatgata-atcaaacc
gtggaatgatgggcctcgaag-ttcatcttccatgcggatggcaggtggtttggtt-gtt
tcg---------------------------------------------------------
------------------------cctttg---gcgttcaatt-ggacttaa--------
----------------a-a-atggctgcggccagccgattatcatgctgt----------
-tgaatgcattcaa-ttatgcagtatattggtgatgaata-tcat-------tgtta---
agcga-----------------agtttgcactagtcttgcttgtgt--ttgat---ta-t
gtttaaaagcgtgttcaggc-atatagtcgagtttagt--ggttggctt-agcgcgacag
tgtg---ttcgcataaactgtggtgttgtggta---------------------------
------------------------------------
>AF348354_Monocotyle_spiremae
---------------------------------------------gaaactaacca-gga
ttcccccagtaacggcg-agtgaacaggg-at-tagcccagcatcgaagcctacgcct-g
-tttgggtgtaaggctatgtgatgttttggggcatgcctagggtcactggtcaactcgaa
gtccaatattgaaagtggcttgtgaa---tatggcccatggcgggtgaaaggcccgtgcg
agttgtctgtcagtcttgtcatag-tggcc-tctagaagca---tgctctatggagtcgg
attgcttgagaatgcagtccaaagttggtgg-taaactccatcaaaggctaaata-ctgg
cacgagtccgatagcaaacaagtaccgtgagggaaagttgaaaagtactctgaag-agag
agtaaatagtacgtgaaaccacatacagg-tgaactggtggagtccagctgcgtgtcccg
tggacatagctggc-gtgttg--------------------gcaacatgc--acagtttg
-ttgtaaaa-tggcaagt-tgggt-ctg------cgcccaattc-acgt----tcgtcgt
gttgacgatgtgagccgtgccgtgcagtccag--tacgacgattgtcaacgtgctagtgt
ctctcctcggg-actggcatcacagtcaatattact-gccaatgtgtgatg-gttaaacc
gtggaatggtgggccttgaag-ttcgccttctatgtggacggcaggtcgcctagtt-gtc
tgc---------------------------------------------------------
-------------------------ttttt---gcggccaatt-cggcttaa--------
---------------tc-a-acggttacggccggccggtcatcatgttgtgtgt------
-agtgtgcattcac-ttgtgcagtgtattggtgaagagtt-gcgt-------cgccc---
aacgg-----------------ttacagcgtcccgtcggcctgtgt--acggt---ta-t
gcgtaaaagcgtgccgtgca-ttgggcgg--gtgtgga--tgttgtgat-tgtgcggtgg
tgtt---ctcgcataaactgtggtgttgtggta---------------------------
------------------------------------
>MZ367713_14_Loimopapillosum_pascuali
----------------------------------------------------acca-gga
ttcccccagtaacggcgaagtgaacgggg-at-tagcccagcatcgaagcctatgcct-a
-tttgggtgtaaggccatgtgatgttatggggtgtgcctagggtcactaatcaactcgaa
gtccaatattgaatgtggcttatata---ttaatcccacagcgggtgataggcccgtgcg
agttgattgtccgtcatggt--ag-tggcc-tctagatgca---tactctatggagtcgg
attgcttgagaatgcagtccaaagttggtgg-taaactccatcaaaggctaaata-ctgg
cacgagtccgatagtaaacaagtaccgtgagggaaagttgaaaagtactctgaag-agag
agtaaatagtacgtgaaaccacatacagg-taaacgggtggagtccagctgcgtgctgta
tggacttatctggt-gtgtgcaaatacagatgatat-aa--ctgtcatat--atggtttg
-tc-tataa-tgacaagtgtgact-tta------tgttgcattc-atgtt---ccatcct
gtacgtggtatgagccatatatg---------------atgtctgtttgcatgccagtgt
tcttccatatg-gctgacatcacagtcaatattgct-gctagtgtgtgatg-ctcaaacc
gtgaagtagcgggccttgaag-ttcgctctttacgtggatggcaggtggttcagtt-gtt
tac---------------------------------------------------------
------------------------ttttat-tagtgaacttct-gagcttaa--------
----------------t-a-atggctgcggccagccgagtatcatgcagtcata--ttta
atgcttgcattaaa-ctatgcagtatattggtgatgagtc-tcat-------agcct---
aatag-----------------tgctgttatcatgttggctcacga--tgagt---ta-t
gtgtaaaagcgtgctcagtg-tgtagtttcaatatgtg--taatggtatttatgcggttg
tgtctcttttgcagtaactgtgtttgcgt-------------------------------
------------------------------------
>OP348871_Loimosina_wilsoni
-------------------aagcatatcagt-aagcggaggaaaagaaactaacca-gga
ttcccccagtaacggcg-agtgaaggggg-aa-aagcccagcatcgaagcctatgctc-a
-attgggtgtaaggcaatgtgatgttatggggtatgcctggagtcattggtcaactcgaa
gtccgatattgaaggtggcttatata---taagtcccaaagcgggtgacaggcccgtgcg
agttgattc-------------ag-tggct-tctagatgca---tgccctgtggagtcgg
attgcttgagaatgcagtccaaagttcgtgg-taaactccatgagaggctaaatacctgg
cacgagtccgatagcaaacaagtaccgtgagggaaagttgaaaagtactctgaag-agag
agtaaatagtacgtgaaaccacatacagg-taaacgggtggagtccagctgcgtgttgtg
gggacttagctggt-gtgtgcatatgcagatgcattaaa--ctttcacgt--gtggcttg
-ct-tataa-tggcaaat-taggc-tca------cgcctaattc-acgtt---ccgtcat
gtagacggtgtgggctgcgcgtg---------------gtatctgtttgcatgccggtga
t-ttcctcatg-actgacatcacagtcaatacagcc-gcttgtgtgtgatg-atcaaacc
gtagtgtagtgggccttgaag-ttcactcactttgtggatggcaggtcgtttgact-att
tgc---------------------------------------------------------
-------------------------cttgt---gtaaatggttcaaacataa--------
----------------t-t-atggttgcggccagccgatcatcatgctgttaa---aagc
ttgcttacatttaa-ctatgcggtgtattggttatgagtg-tgcc-------aacca---
aatgg-----------------cgttgctatcagactggcttacgg--gaagt---ta-t
gtgtaaaagcgtgcttgtcg-tatagctatagtgtgtg--tagtgatgt-tgtgaggtca
cgtt---ctggcataaactgtggtgttgtggtagacgttccacctgacccgtcttga---
------------------------------------
>KF908848_Loimosina_wilsoni
-----------------------------------------------------------a
ttcccccagtaacggcg-agtgaaggggg-aa-aagcccagcatcgaagcctatgctc-a
-attgggtgtaaggcaatgtgatgttatggggtatgcctggagtcattggtcaactcgaa
gtccgatattgaaggtggcttatata---taagtcccaaagcgggtgacaggcccgtgcg
agttgattc-------------ag-tggct-tctagatgca---tgccctgtggagtcgg
attgcttgagaatgcagtccaaagttcgtgg-taaactccatgagaggctaaatacctgg
cacgagtccgatagcaaacaagtaccgtgagggaaagttgaaaagtactctgaag-agag
agtaaatagtacgtgaaaccacatacagg-taaacgggtggagtccagctgcgtgttgtg
gggacttagctggt-gtgtgcatatgcagatgcattaaa--ctttcacgt--gtggcttg
-ct-tataa-tggcaaat-taggc-tca------cgcctaattc-acgtt---ccgtcat
gtagacggtgtgggctgcgcgtg---------------gtatctgtttgcatgccggtga
t-ttcctcatg-actgacatcacagtcaatacagcc-gcttgtgtgtgatg-atcaaacc
gtagtgtagtgggccttgaag-ttcactcactttgtggatggcaggtcgtttgact-att
tgc---------------------------------------------------------
-------------------------cttgt---gtaaatggttcaaacataa--------
----------------t-t-atggttgcggccagccgatcatcatgctgttaa---aagc
ttgcttacatttaa-ctatgcggtgtattggttatgagtg-tgcc-------aacca---
aatgg-----------------cgttgctatcagactggcttacgg--gaagt---ta-t
gtgtaaaagcgtgcttgtcg-tatagctatagtgtgtg--tagtgatgt-tgtgaggtca
cgtt---ctggc------------------------------------------------
------------------------------------
>OP348870_Loimosina_wilsoni
------------------------------------------------------------
-------------------------------------------------cctatgctc-a
-attgggtgtaaggcaatgtgatgttatggggtatgcctggagtcattggtcaactcgaa
gtccgatattgaaggtggcttatata---taagtcccaaagcgggtgacaggcccgtgcg
agttgattc-------------ag-tggct-tctagatgca---tgccctgtggagtcgg
attgcttgagaatgcagtccaaagttcgtgg-taaactccatgagaggctaaatacctgg
cacgagtccgatagcaaacaagtaccgtgagggaaagttgaaaagtactctgaag-agag
agtaaatagtacgtgaaaccacatacagg-taaacgggtggagtccagctgcgtgttgtg
gggacttagctggt-gtgtgcatatgcagatgcattaaa--ctttcacgt--gtggcttg
-ct-tataa-tggcaaat-taggc-tca------cgcctaattc-acgtt---ccgtcat
gtagacggtgtgggctgcgcgtg---------------gtatctgtttgcatgccggtga
t-ttcctcatg-actgacatcacagtcaatacagcc-gcttgtgtgtgatg-atcaaacc
gtagtgtagtgggccttgaag-ttcactcactttgtggatggcaggtcgtttgact-att
tgc---------------------------------------------------------
-------------------------cttgt---gtaaatggttcaaacataa--------
----------------t-t-atggttgcggccagccgatcatcatgctgttaa---aagc
ttgcttacatttaa-ctatgcggtgtattggttatgagtg-tgcc-------aacca---
aatgg-----------------cgttgctatcagactggcttacgg--gaagt---ta-t
gtgtaaaagcgtgcttgtcg-tatagctatagtgtgtg--tagtgatgt-tgtgaggtca
cgtt---ctggcat----------------------------------------------
------------------------------------
>OP348872_Loimosina_wilsoni
------------------------------------------------------------
-tcccccagtaacggcg-agtgaaggggg-aa-aagcccagcatcgaagcctatgctc-a
-attgggtgtaaggcaatgtgatgttatggggtatgcctggagtcattggtcaactcgaa
gtccgatattgaaggtggcttatata---taagtcccaaagcgggtgacaggcccgtgcg
agttgattc-------------ag-tggct-tctagatgca---tgccctgtggagtcgg
attgcttgagaatgcagtccaaagttcgtgg-taaactccatgagaggctaaatacctgg
cacgagtccgatagcaaacaagtaccgtgagggaaagttgaaaagtactctgaag-agag
agtaaatagtacgtgaaaccacatacagg-taaacgggtggagtccagctgcgtgttgtg
gggacttagctggt-gtgtgcatatgcagatgcattaaa--ctttcacgt--gtggcttg
-ct-tataa-tggcaaat-taggc-tca------cgcctaattc-acgtt---ccgtcat
gtagacggtgtgggctgcgcgtg---------------gtatctgtttgcatgccggtga
t-ttcctcatg-actgacatcacagtcaatacagcc-gcttgtgtgtgatg-atcaaacc
gtagtgtagtgggccttgaag-ttcactcactttgtggatggcaggtcgtttgact-att
tgc---------------------------------------------------------
-------------------------cttgt---gtaaatggttcaaacataa--------
----------------t-t-atggttgcggccagccgatcatcatgctgttaa---aagc
ttgcttacatttaa-ctatgcggtgtattggttatgagtg-tgcc-------aacca---
aatgg-----------------cgttgctatcagactggcttacgg--gaagt---ta-t
gtgtaaaagcgtgcttgtcg-tatagctatagtgtgtg--tagtgatgt-tgtgaggtca
cgtt---ctggcat----------------------------------------------
------------------------------------
>OM060238_Loimos_sp
------------------------------------------aaaaaaactaacca-gga
ttcccccagtaacggcg-agtgaaggggg-aa-gagcccagcatcgaagcctatgccc-a
-cttgggtgtaaggcaatgtgatgttatggggtatgcctggggtcattgaccagctcgaa
gtccgatattgaaggtggcttattta---taagtcccaaagcgggtgataggcccgtgcg
agttggttc-------------ag-tgatc-tctagatgca---tgccctgtggagtcgg
attgcttgagaatgcagtccaaagttcgtgg-taaactccatgagaggctaaatacctgg
cacgagtccgatagcaaacaagtaccgtgagggaaagttgaaaagtactctgaag-agag
agtaaatagtacgtgaaaccacatacagg-taaacgggtggagtccagctgcgtgttgtg
gggatttagctggt-gtgtgcatatgcagatgcatgaaa--ctgtcatgt--gtggcttg
-cc-tataattggcaaat-taggc-ttg------cgcctaattc-atgtt---ccgtctt
gtagacggtatgggctgcgcatg---------------gtgtctgtttgcatgccggtga
t-ttcctcatg-actgacatcacagtcaatacagcc-gctagtgtgtggtg-atcaaacc
gtggtgtagtgggccttgaag-ttcactcgccatgtggatggcaggtcgtttgtct-att
tgc---------------------------------------------------------
------------------------ctttgt---gtaaatagttcaaacataa--------
----------------a-t-atggttgcggccagccgatcatcatgctgt------aaat
gtgcatacatttaa-ctatgcggtatattggtaatgagtg-tgcc-------gacta---
aatgg-----------------cgttgctatcaggctggcccttgg--ggagt---ta-t
gtgtaaaagcgtgctcaacattgtggcttcagcttgcg--tagtgatgt-aatgcggtcg
cgtt---ctcgcataaactgtggtgt----gtgtagaccccccc----------------
------------------------------------
>AF382053_Capsala_martinieri
a-------t-----------------ccagt-aagcggtggaaaacaaactaaaca-gga
ttctcttagtaactgcg-agtgaacagag-at-tagcccaacatcgaagctcgcaagc-a
tattgtttgttgagcaatgtgatgttaagatgtttgttaacgtagactggccgacttgaa
gtccaaatttgaatgtggcatatatg--tataaacccaaagatggtgaaaggcccgttca
agttggtaatcagatgtgaca-gt-ttgcg---tgtatgca---ttcatcttggagtcgg
attgcttgagagtgcagtccaaagttggtgg-taaactccatctaaggctaaata-cctg
tacgagtccgatagttaacaagtaccgtgagggaaagttgaaaagtactctgaag-agag
agtaaacagtacgtgaaactacatggaggttaatcagatagagtcaagctgcttgctatt
aaacattgctttac-atgtttata-----atacagtaaa--caatggtatataccgtata
-cagtgcaa---tagttgccagac---------tattcgtagtc-gggta---ttttatt
gtaaataatttaccacgtatatg------------gatgtatatgccgacatgtat-tgt
gtatgttgata-gctagtgccacaatcgtttaccta-accagataacctta-atcag--c
cgtgattgttttgattgcaaa-gttaaaatgaacacata-gttaaacagttggttt-gat
tac---------------------------------------------------------
------------------------atttgtaacataatgtagt-cttactaa--------
----------------a-c-agggctacggcctgttggttaaagtctatt----------
---------------ctgtgttggtaatcggtaaaacgtatacat---------------
gttaagtttgtatatcgtagatagattatgatgtaaaagttgtagt--ctaac---ta-t
gtgcaaacgtgtat----------------------------------------------
------------gttaattgtggttctgtggtagactttctatttga-------------
------------------------------------
>AY486151_Entobdella_hippoglossi
---------------------------------------------caaactaaaca-gga
ttctcttagtaacggcg-agtgaaaagag-at-tagcccaacatcgaagcttacatacaa
-tttgtgtgtcatgccatgtgatgttaaagggttcgctattacagactgaccgacttgaa
gtccaattttgaatgtggcat-tgtg--tgtaaacccatagatggtgaaaggcccgttca
ggttggttattagatgagac--ag-ttctg-tttatacgct---taccttttggagtcgg
attgcttgagagtgcagtccaaaattggtgg-taaactccatcaaaggctaaata-cctg
tacgagtccgatagttaacaagtaccgtgagggaaagttgaaaagtactctgaag-agag
agtaaacagtacgtgaaactacatggaggttaaccagatagagtcaagctgcttgttgcc
taacattgcattac-gtgccttgt-atgtgcttttccaa--atgccttgca---------
-tagtacat---ttatgtgcagtt---------tcttcggaaac-gtgaa---ctacatt
gt-gttgttgttctatgtgcttg---------------gtatttgttggcgcgtat-tgt
ttatgttggta-gctagtgccacaatcggctatgttagccagtatgtatca-attag-ct
attgttcggcaagatgaaaca-ctcttgttgagcattta-gtgtaacagtttactt-gat
gac---------------------------------------------------------
-------------------------gttgc---actacgaagt-catggaga--------
----------------a-a-aaggctatggcccgttgattgatatctatg----------
---------------ctgtgcacatgaccggtaacaagtactcac---------------
-gtaagtctgtttag----------------ttttctaatttcggt--tagac---tact
atgtagacgagtct----------------------------------------------
------------gttaattgtggttctgtggta---------------------------
------------------------------------
>AY033939_Benedenia_lutjani
---------------------------------------------gaaactaaaca-gga
ttctcttagtaacggcg-agtgaacagag-at-tagcccaacatcgaagcctctatgc-a
-tttgtgtagacggcaatgtgatgtaatggtgttcgacttcacaggctggctaacttgaa
gtccatatttgactgtggcttgtgcg--tatgcacccagagatggtgaaaggcccgttca
ggttggtattcagatatgaca----gcatg-tgtagattcg---ttcgccaatgagtcgg
attgcttgagagtgcagtccaaatgtggtgg-taaactccatcaaaggctaaata-cctg
tacgagtccgatagacaacaagtaccgtgagggaaagttgaaaagtactctgaag-agag
agtaaatagtacgtgaaactacatggaggttaaacagatggagtcaagctgcgtgtcatt
gttcattgcacgag--------------------tcata--gagctttgctgaaagtgtg
-tcgtttga---atgtcttcggac-atg-------------------------ccttttt
gcaggcagctgggtattaatttgtccagtcagaacggcatgcttatttg---gctcgtgt
ttatggcagtg-ataagtgccacagttgattggttt-tccggctactaact-atcagcat
ttgtgcagactgaactgagat------cgcctgtgcaagcgttgaacagttggcag-gat
ttc---------------------------------------------------------
----------------------------gtgcttgcatgttat-tctgttaa--------
----------------a-c-taggctacggccagttgattgttagctag-----------
---------------ttgtgagactgattggtaatatatgcttgt---------------
--taaattcgtgctgtctgccaacattgt-------------------tgaag---gatg
gcatgaatgagtgt----------------------------------------------
------------atgaactgtggtatagcggta---------------------------
------------------------------------
