# Supplementary material for: Proposal of Troglocephalinae n. subfam. (Monogenea: Monocotylidae) to accommodate existing and two new monocotylids from the gills of rhinopristiform shovelnose rays
Source: Syst Parasitol. 2024 Jul 17;101(4):51. doi: 10.1007/s11230-024-10174-z (PMC11255048; doi:10.1007/s11230-024-10174-z)
Supplement: Supplementary file 2 — Supplementary file2 (XLSX 48 kb) [file 11230_2024_10174_MOESM2_ESM.xlsx]

## Sheet: MatrixOutput
	OR351735-36	AF279752-53	AF382061	AF279751	AF279748	AF279745	AB485996	AF279747	AF279750	AF279749	AF279744-46	MW892410	MW892406	MW892404-5	AF348350	AF348359	AF348358	AF348357	AF348352	AF348351	AF382062	AY157171	AF279754	KT735369	KT735368	AF348346	MN190270-71	MN190266	MN190274	MN190264, 65, 67, 68, 69	AF348345	MN190273	MW892409	AF348360	OR131731-32	MN412657	MN412655-56	KF908848	OP348871	OP348872	OM060238	OP348870	MZ367713-14	FJ514075	AF348347	AF348355	AF348356	AF348354	AF348353
OR351735-36 Brancheocotyle imbricata {Brancheocotyle}
AF279752-53 Calicotyle urolophi {Calicotyle}	204
AF382061 Calicotyle affinis {Calicotyle}	209	101
AF279751 Calicotyle stossichi {Calicotyle}	206	95	66
AF279748 Calicotyle kroyeri {Calicotyle}	205	58	104	97
AF279745 Calicotyle kroyeri {Calicotyle}	205	68	114	104	24
AB485996 Calicotyle japonica {Calicotyle}	206	85	68	37	91	102
AF279747 Calicotyle kroyeri {Calicotyle}	205	76	106	103	41	47	102
AF279750 Calicotyle sp. {Calicotyle}	210	42	112	103	65	74	91	83
AF279749 Calicotyle palombi {Calicotyle}	210	94	68	32	102	109	42	107	101
AF279744-46 Calicotyle kroyeri {Calicotyle}	202	65	111	101	21	5	99	44	71	106
MW892410 Calicotyle cf. kroyeri {Calicotyle}	192	61	105	91	20	18	92	42	63	94	13
MW892406 Cathariotrema selachii {Cathariotrema}	178	172	172	183	176	183	175	183	175	186	179	171
MW892404-05 Cathariotrema selachii {Cathariotrema}	183	177	179	188	182	188	180	188	180	193	184	176	0
AF348350 Clemacotyle australis {Clematocotyle}	174	211	218	208	217	218	217	212	218	214	215	199	198	204
AF348359 Decacotyle lymmae {Decacotyle}	135	177	189	182	190	191	190	191	185	188	188	171	169	175	149
AF348358 Decacotyle tetrakordyle {Decacotyle}	150	173	184	173	175	174	184	170	176	174	169	152	175	181	162	77
AF348357 Decacotyle floridana {Decacotyle}	142	194	200	195	203	203	202	200	200	197	200	184	188	194	170	76	105
AF348352 Dendromonocotyle octodiscus {Dendromonocotyle}	185	205	215	210	221	223	216	207	214	217	219	202	194	198	119	160	170	170
AF348351 Dendromonocotyle ardea {Dendromonocotyle}	196	222	221	211	227	231	220	226	229	216	227	215	204	210	154	163	192	187	151
AF382062 Dictyocotyle coeliaca {Dictyocotyle}	204	94	108	92	91	95	99	110	102	99	94	90	168	172	197	167	172	194	204	213
AY157171 Dictyocotyle coeliaca {Dictyocotyle}	200	94	105	93	91	95	97	111	102	100	94	91	169	173	197	167	172	194	205	213	7
AF279754 Dictyocotyle coeliaca {Dictyocotyle}	199	94	102	93	91	95	96	111	102	100	94	91	169	173	197	167	172	194	205	213	3	0
KT735369 Electrocotyle whittingtoni {Electrocotyle}	150	187	198	191	194	194	198	198	198	194	189	175	177	181	158	123	141	151	168	180	186	184	182
KT735368 Electrocotyle whittingtoni {Electrocotyle}	149	186	197	190	194	193	197	197	197	193	188	174	176	180	157	122	140	150	167	179	185	184	182	1
AF348346 Empruthotrema quindecima {Empruthotrema}	188	170	192	181	178	178	185	182	178	193	174	165	150	154	216	181	191	190	198	224	171	171	171	186	185
MN190270,71,72 Empruthotrema aoneken {Empruthotrema}	203	156	166	163	162	164	166	161	163	178	162	152	156	163	224	176	184	193	202	203	158	154	153	186	185	91
MN190266 Empruthotrema orashken {Empruthotrema}	210	157	170	165	164	168	173	165	164	182	164	153	161	167	224	178	189	196	203	208	164	160	159	190	189	97	21
MN190274 Empruthotrema dorae {Empruthotrema}	205	162	171	166	165	169	172	164	169	181	167	154	157	164	215	174	184	191	198	206	160	156	155	186	185	90	22	32
MN190264,65,67,68,69 Empruthotrema orashken {Empruthotrema}	209	156	169	164	163	167	172	164	163	181	163	152	160	166	223	177	188	195	202	207	163	159	158	189	188	96	20	1	31
AF348345 Empruthotrema dasyatidis {Empruthotrema}	192	160	175	163	170	172	166	172	164	176	170	159	153	157	215	179	187	190	199	217	153	153	153	179	178	67	73	82	82	81
MN190273 Empruthotrema dorae {Empruthotrema}	205	162	171	166	165	169	172	164	169	181	167	154	157	164	215	174	184	191	198	206	160	156	155	186	185	90	22	32	0	31	82
MW892409 Empruthotrema longipenis {Empruthotrema}	203	161	174	172	171	174	175	174	168	180	172	164	169	174	225	186	195	201	197	221	161	162	162	193	192	114	81	88	89	87	88	89
AF348360 Heterocotyle capricornensis {Heterocotyle}	164	178	189	186	182	178	188	182	179	185	174	163	174	179	154	108	123	132	163	173	178	178	178	125	124	189	185	194	181	193	186	181	193
OR131731-32 Heterocotyle tokoloshei {Heterocotyle}	151	200	203	209	209	210	210	206	204	207	205	187	182	185	168	124	139	148	169	186	205	205	204	105	104	203	199	199	195	198	199	195	206	121
MN412657 Holocephalocotyle monstrosae {Holocephalocotyle}	197	179	181	189	183	198	179	189	181	191	194	184	99	102	210	179	177	197	203	220	167	169	168	181	180	171	170	169	165	169	161	166	168	192	193
MN412655-56 Holocephalocotyle monstrosae {Holocephalocotyle}	207	187	190	200	192	206	190	197	188	202	202	186	100	103	221	190	191	209	215	229	174	176	175	191	190	176	174	173	169	173	167	170	175	202	206	0
KF908848 Loimosina wilsoni {Loimosina}	148	203	213	208	204	212	210	204	210	206	208	190	203	208	186	140	146	149	189	210	201	202	202	156	155	207	214	219	213	218	209	213	214	157	150	203	215
OP348871 Loimosina wilsoni {Loimosina}	148	206	217	211	207	215	213	208	212	208	211	190	203	208	186	140	146	150	189	210	210	206	205	157	156	209	216	221	215	220	211	215	214	158	150	204	216	0
OP348872 Loimosina wilsoni {Loimosina}	148	204	214	209	205	213	211	205	211	207	209	190	203	208	186	140	146	149	189	210	202	203	203	156	155	208	215	220	214	219	210	214	214	157	150	203	215	0	0
OM060238 Loimos sp. {Loimos}	158	203	212	212	207	212	213	208	207	211	208	187	199	204	187	132	136	143	192	203	212	213	206	155	154	209	214	215	214	214	203	214	203	145	146	205	218	65	73	65
OP348870 Loimosina wilsoni {Loimosina}	145	202	212	207	202	211	209	203	208	205	207	190	198	203	184	136	143	146	186	207	199	200	200	152	151	205	212	217	211	216	207	211	213	154	147	203	210	0	0	0	64
MZ367713 14 Loimopapillosum pascuali {Loimopapillosum}	175	203	207	206	202	205	211	205	209	209	201	185	191	197	176	129	148	155	182	187	189	190	190	153	152	210	202	211	203	210	203	203	205	139	163	207	217	163	169	164	161	161
FJ514075 Merizocotyle sinensis {Merizocotyle}	230	192	203	196	193	203	204	199	199	202	199	186	157	163	238	202	209	209	219	219	190	188	184	212	211	137	138	140	137	140	138	138	157	206	218	179	183	224	229	225	228	222	216
AF348347 Merizocotyle urolophi {Merizocotyle}	215	172	190	184	181	187	184	186	174	188	183	169	162	168	237	197	209	212	225	221	179	179	179	193	192	130	108	109	113	108	113	113	132	199	203	164	168	220	222	221	212	218	229	163
AF348355 Monocotyle helicophallus {Monocotyle}	161	202	218	208	209	219	215	211	205	215	217	198	172	176	156	140	160	164	150	171	194	195	195	166	165	202	203	201	206	200	195	206	204	153	171	180	193	165	166	165	162	162	168	221	222
AF348356 Monocotyle multiparous {Monocotyle}	167	203	212	212	210	217	213	210	202	215	213	194	180	186	173	153	166	161	174	167	199	199	199	172	171	205	200	199	203	198	186	203	199	163	166	188	199	168	169	168	163	165	180	221	217	73
AF348354 Monocotyle spiremae {Monocotyle}	196	238	247	241	236	239	247	235	239	244	234	219	209	214	200	185	195	192	193	200	239	239	239	179	178	230	234	238	229	237	227	229	235	173	194	216	227	203	203	203	200	199	202	240	244	155	160
AF348353 Monocotyle corali {Monocotyle}	184	210	219	218	212	216	216	212	212	220	211	192	193	198	198	170	188	185	190	208	217	217	217	177	176	215	214	217	216	216	208	216	216	174	177	201	214	199	199	199	187	197	192	232	227	148	144	170
AF348362 Monocotylidae sp. {non assigned}	120	169	167	171	171	174	174	172	171	171	171	163	161	166	160	109	121	130	166	175	161	162	162	114	113	181	177	178	178	177	179	178	189	119	124	170	170	133	133	133	131	133	134	201	199	137	145	179	160
AF026113 Mycteronastes icopae {Mycteronastes}	233	200	206	198	209	210	205	212	210	204	206	195	195	201	235	206	207	229	227	224	202	203	203	214	213	197	180	181	186	180	192	186	192	211	226	196	203	234	239	235	231	231	230	168	194	227	234	252	246
AF348349 Mycteronastes icopae {Mycteronastes}	231	197	203	197	206	207	202	208	207	201	203	195	195	201	232	203	203	225	224	220	200	200	200	211	210	192	175	176	181	175	187	181	191	208	223	195	201	232	235	233	229	230	227	163	189	225	230	249	242
OR351739 Myliocotyle pteromyleai {Myliocotyle}	164	176	196	182	180	177	192	174	181	181	173	161	182	187	162	124	130	148	161	181	172	173	173	110	109	196	179	185	174	184	188	174	200	109	114	194	204	166	166	166	158	163	150	211	189	168	176	192	182
OR351737-38 Neoheterocotyle robii {Neoheterocotyle}	91	196	200	198	198	200	198	198	201	203	198	187	185	187	174	121	146	133	191	198	200	196	195	131	130	175	199	204	200	203	182	200	203	139	146	190	199	146	147	146	151	143	164	226	202	156	163	183	171
AF026107 Neoheterocotyle sp. {Neoheterocotyle}	106	190	196	195	190	193	196	192	190	200	188	185	171	176	176	122	136	129	186	196	188	189	189	141	140	184	191	195	191	194	183	191	197	140	150	200	200	150	150	150	137	150	144	212	206	157	165	183	177
LC428038 Neoheterocotyle quadrispinata {Neoheterocotyle}	89	182	191	188	182	186	188	185	194	193	182	178	174	178	161	107	128	124	175	176	177	178	178	126	125	185	187	195	188	194	185	188	201	133	131	191	191	133	133	133	133	133	150	216	197	149	138	172	162
AF348361 Neoheterocotyle rhinobatidis {Neoheterocotyle}	112	201	201	195	196	202	195	204	197	199	197	196	179	183	186	132	149	136	187	193	190	191	191	148	147	187	203	207	202	206	189	202	208	145	161	198	198	146	146	146	148	146	151	216	206	158	167	177	185
AF348363 Neoheterocotyle rhynchobatis {Neoheterocotyle}	105	193	193	198	194	202	200	199	195	203	200	193	173	176	188	127	138	135	183	193	187	188	188	148	147	189	203	203	203	202	186	203	200	148	153	197	197	142	142	142	147	142	158	210	203	161	163	184	179
OK018174 Peruanocotyle pelagica {Peruanocotyle}	146	200	214	217	209	214	215	215	203	218	210	203	170	175	185	131	142	152	196	196	198	199	199	145	144	204	208	215	210	214	207	210	207	153	148	198	198	166	166	166	160	166	162	213	217	176	174	189	191
FJ755804 Potamotrygonocotyle aramasae {Potamotrygonocotyle}	151	165	176	173	166	173	177	170	176	175	168	164	178	183	165	113	134	136	163	178	166	167	167	103	102	175	168	167	172	166	175	172	184	122	86	185	189	143	143	143	142	143	150	184	167	154	157	174	170
FJ755810 Potamotrygonocotyle rionegrense {Potamotrygonocotyle}	149	166	176	173	167	173	176	168	177	175	170	166	177	182	164	114	133	135	163	176	161	162	162	102	101	172	168	169	170	168	175	170	184	125	86	187	191	144	144	144	141	144	150	186	167	153	156	174	168
JN379513 Potamotrygonocotyle tsalickisi {Potamotrygonocotyle}	138	165	170	171	167	173	173	168	177	171	168	160	179	179	155	116	135	129	154	168	162	163	163	95	94	174	170	172	174	171	172	174	181	121	85	177	191	135	135	135	140	133	144	181	171	153	150	162	162
JN379519 Potamotrygonocotyle chisholmae {Potamotrygonocotyle}	167	189	203	199	191	197	199	196	202	198	192	174	187	193	187	139	158	163	185	198	187	188	188	116	115	202	198	197	202	196	201	202	206	147	102	194	209	160	160	160	158	158	172	216	200	171	171	190	188
FJ755806,JN379514 Potamotrygonocotyle aramasae {Potamotrygonocotyle}	148	167	177	174	169	178	178	173	181	176	173	169	177	182	168	118	139	140	166	179	167	168	168	99	98	173	168	169	172	168	175	172	183	124	85	186	190	146	146	146	141	146	150	185	167	156	156	176	170
JN379517 Potamotrygonocotyle dromedarius {Potamotrygonocotyle}	171	194	206	205	196	204	207	201	206	204	199	177	184	190	188	143	164	169	186	202	194	195	195	114	115	205	199	200	203	199	204	203	208	149	112	189	205	168	168	168	167	162	175	217	197	174	176	197	197
FJ755809 Potamotrygonocotyle rarum {Potamotrygonocotyle}	147	166	173	171	167	175	174	170	179	173	170	166	175	180	164	115	134	135	161	175	162	163	163	99	98	174	169	170	173	169	176	173	183	125	84	185	189	141	141	141	140	141	148	183	169	154	153	172	169
FJ755805 Potamotrygonocotyle aramasae {Potamotrygonocotyle}	150	168	177	175	168	177	179	172	180	177	172	168	177	182	165	115	136	138	162	177	168	169	169	103	102	174	169	170	173	169	174	173	184	123	88	186	190	146	146	146	143	146	148	183	170	154	157	174	171
FJ755808 Potamotrygonocotyle umbella {Potamotrygonocotyle}	150	167	176	174	170	178	177	171	182	176	173	169	174	179	167	116	137	138	163	177	167	168	168	100	99	175	170	171	174	170	177	174	184	124	85	186	190	144	144	144	143	144	151	183	168	157	156	176	172
FJ755811 Potamotrygonocotyle sp. {Potamotrygonocotyle}	149	166	178	176	169	177	178	173	179	177	172	168	173	178	164	117	137	138	163	179	169	170	170	98	97	175	170	171	174	170	177	174	185	125	91	183	187	142	142	142	144	142	150	184	166	154	155	177	173
FJ755807 Potamotrygonocotyle quadracotyle {Potamotrygonocotyle}	146	166	176	174	169	177	177	170	181	176	172	168	175	180	165	115	135	136	161	177	165	166	166	98	97	176	171	172	175	171	176	175	185	124	83	187	191	140	140	140	141	140	150	185	169	157	155	175	169
JN379518 Potamotrygonocotyle dromedarius {Potamotrygonocotyle}	168	191	204	202	195	201	204	196	206	201	196	178	187	193	191	138	158	164	189	202	191	192	192	117	116	204	199	200	203	199	205	203	208	146	103	191	206	163	163	163	161	160	174	215	199	177	180	198	194
OR351733-34 Scuticotyle cairae {Scuticotyle}	70	188	193	193	187	187	191	191	194	196	183	174	176	180	161	105	132	127	173	182	190	186	185	127	126	183	191	197	193	196	187	193	199	134	132	184	193	138	138	138	141	135	149	219	204	151	156	182	166
AF348348 Thaumacotyle australensis {Thaumacotyle}	207	165	178	178	180	182	178	177	174	182	179	161	152	156	227	193	195	202	211	217	174	175	175	196	195	116	104	107	105	106	113	105	120	194	205	168	174	216	220	217	209	214	217	154	121	204	210	236	216
MW892408 Thaumatocotyle sp. {Thaumacotyle}	209	169	173	174	171	178	173	174	176	182	175	168	151	153	224	197	194	202	207	215	173	174	174	197	196	121	112	120	116	119	112	116	130	188	202	166	171	216	216	216	205	213	211	149	122	206	211	227	216
AF348364 Troglocephalus rhinobatidis {Troglocephalus}	107	199	205	199	198	200	201	201	198	204	196	183	189	193	185	134	150	140	192	193	195	196	196	151	150	189	199	201	193	200	191	193	207	153	165	190	200	153	153	153	155	151	162	217	200	166	168	184	181
AF026110 Troglocephalus rhinobatidis {Troglocephalus}	107	198	204	197	196	197	200	199	197	202	193	181	186	190	184	134	149	139	192	192	193	195	195	152	151	189	199	201	193	200	191	193	208	153	166	189	199	153	153	153	154	151	160	216	200	164	166	181	177
AY033939 Benedenia lutjani {Outgroup}	282	307	299	299	303	311	299	312	322	299	307	283	297	297	288	288	287	287	285	277	312	313	313	286	287	303	307	305	303	305	309	303	309	285	286	290	307	291	296	291	286	282	291	314	319	285	289	306	295
AY486151 Entobdella hippoglossi {Outgroup}	300	317	312	310	316	321	312	318	315	312	317	297	326	326	289	299	297	298	295	299	316	318	318	312	313	317	311	311	312	311	317	312	315	309	323	308	326	308	315	309	311	300	302	330	324	284	290	303	293
AF382053 Capsala martinieri {Outgroup}	334	333	328	322	338	340	329	341	340	325	338	311	348	347	332	312	317	315	339	327	337	334	331	328	329	343	327	328	326	328	330	326	327	319	331	320	342	315	328	316	330	306	314	342	338	315	319	332	307
[truncated: 30 more columns]

## Sheet: Caption
Table. Estimates of Evolutionary Divergence between Sequences
The number of base differences per sequence from between sequences are shown. The rate variation among sites was modeled with a gamma distribution (shape parameter = 1). This analysis involved 79 nucleotide sequences. All ambiguous positions were removed for each sequence pair (pairwise deletion option). There were a total of 1236 positions in the final dataset. Evolutionary analyses were conduct…
1. Tamura K., Stecher G., and Kumar S. (2021). MEGA 11: Molecular Evolutionary Genetics Analysis Version 11. Molecular Biology and Evolution https://doi.org/10.1093/molbev/msab120.
Disclaimer: Although utmost care has been taken to ensure the correctness of the caption, the caption text is provided "as is" without any warranty of any kind. Authors advise the user to carefully check the caption prior to its use for any purpose and report any errors or problems to the authors immediately (www.megasoftware.net). In no event shall the authors and their employers be liable for a…
